# Supplementary material for: GIPS-Mix for Accurate Identification of Isomeric Components in Glycan Mixtures Using Intelligent Group-Opting Strategy
Source: Anal Chem. 2022 Dec 22;95(2):811–9. doi: 10.1021/acs.analchem.2c02978 (PMC9850354; doi:10.1021/acs.analchem.2c02978)
Supplement: Supplementary file 2 — ac2c02978_si_002.xlsx [file ac2c02978_si_002.xlsx]

## Sheet: B-Tetra-T2_Globo-H-Hexa_1_1
1304
#1303.77
m/z	intensity
292.382	1903.72	0.213857
296.854	630.31	0.0708065
298.125	378.186	0.0424839
299.642	1143.47	0.128453
300.802	252.124	0.0283226
301.948	124.511	0.0139871
308.818	630.31	0.0708065
310.47	504.248	0.0566452
311.172	761.604	0.0855556
314.464	249.022	0.0279741
314.683	348.606	0.039161
314.867	1695.25	0.190437
315.093	5351.48	0.601165
316.774	378.186	0.0424839
318.692	124.511	0.0139871
319.287	124.511	0.0139871
322.794	756.371	0.0849678
324.643	124.511	0.0139871
326.927	80.9567	0.00909436
327.034	26.6027	0.00298844
328.898	52.5077	0.00589851
329.031	1075.76	0.120846
329.731	249.023	0.0279743
331.029	504.248	0.0566452
336.92	249.023	0.0279743
339.246	1143.47	0.128453
340.934	2033.89	0.228479
342.147	1269.34	0.142593
343.171	378.186	0.0424839
343.527	249.023	0.0279743
344.943	630.31	0.0708065
345.696	378.186	0.0424839
348.034	761.604	0.0855556
349.115	504.248	0.0566452
350.091	124.511	0.0139871
351	2162.37	0.242913
352.76	249.023	0.0279743
353.038	68.989	0.00774996
353.173	1005.95	0.113005
354.001	504.248	0.0566452
357.097	538.345	0.0604756
357.234	990.064	0.11122
359.128	1143.47	0.128453
368.279	1649.08	0.185251
368.879	2664.55	0.299325
370.995	925.541	0.103972
371.142	93.2638	0.0104769
372.23	504.248	0.0566452
372.456	249.023	0.0279743
373.232	249.023	0.0279743
374.053	124.511	0.0139871
380.094	124.511	0.0139871
381.113	504.248	0.0566452
381.999	124.511	0.0139871
383.017	113.445	0.012744
383.144	673.537	0.0756625
384.089	912.729	0.102532
384.25	264.449	0.0297071
384.64	252.118	0.028322
384.882	360.761	0.0405265
385.067	150.908	0.0169524
385.198	822.653	0.0924136
387.742	249.023	0.0279743
388.9	1143.47	0.128453
391.804	2030.94	0.228148
397.707	124.511	0.013987
397.978	1271.85	0.142875
399.11	162.518	0.0182566
399.221	592.909	0.0666051
400.506	229.451	0.0257756
400.67	160.887	0.0180734
400.906	2705.52	0.303928
401.04	410.515	0.0461157
401.197	9905.99	1.1128
401.78	71.4194	0.00802298
401.891	392.429	0.0440839
402.123	3187.67	0.358091
402.282	325.155	0.0365267
403.076	840.055	0.0943685
403.288	666.254	0.0748444
408.82	124.511	0.0139871
409.412	504.248	0.0566452
414.118	252.124	0.0283226
414.607	620.416	0.0696952
414.886	8824.7	0.991332
415.173	42391.6	4.7621
415.579	124.509	0.0139869
415.909	713.454	0.0801466
416.096	1170.99	0.131544
416.261	211.561	0.0237659
416.37	328.633	0.0369174
416.704	233.806	0.0262648
416.893	753.93	0.0846935
417.171	2718.66	0.305403
417.941	513.405	0.0576739
418.073	52.5076	0.0058985
418.933	124.509	0.0139869
419.21	4332.49	0.486695
420.232	378.186	0.0424839
422.005	504.248	0.0566452
424.071	124.511	0.0139871
425.234	630.31	0.0708065
425.917	249.023	0.0279743
428.171	124.511	0.0139871
429.241	124.511	0.0139871
430.133	756.371	0.0849678
430.874	2446.68	0.27485
430.999	267.699	0.0300722
431.188	29892.1	3.35797
431.94	715.346	0.0803592
432.095	1658.36	0.186294
432.262	125.313	0.0140771
432.404	239.581	0.0269136
432.563	14.6528	0.00164604
432.89	9550.31	1.07285
433.161	150365	16.8915
433.617	465.85	0.0523318
433.812	77.0673	0.00865745
433.99	2076.28	0.233241
434.211	6353.98	0.713781
434.705	708.776	0.0796211
434.962	3191.47	0.358518
435.303	1335.83	0.150062
436.395	252.124	0.0283226
437.991	124.511	0.0139871
439.458	249.023	0.0279743
439.891	239.237	0.026875
440.064	80.4476	0.00903717
440.541	124.511	0.0139871
441.187	378.186	0.0424839
442.93	249.023	0.0279743
444.872	285.546	0.0320772
445.038	450.165	0.0505697
445.299	381.277	0.0428312
445.436	113.569	0.0127579
446.294	2790.42	0.313464
446.74	1234.91	0.138725
446.889	875.323	0.0983303
447.123	1364.94	0.153332
447.237	871.092	0.097855
447.438	946.606	0.106338
447.685	279.226	0.0313672
447.834	256.189	0.0287793
448.145	884.365	0.0993462
448.86	1502.84	0.168824
449.144	41432.4	4.65436
449.698	1524.06	0.171207
450.179	7269.32	0.816607
450.967	889.604	0.0999346
451.739	378.186	0.0424839
452.135	124.511	0.0139871
453.843	889.602	0.0999345
454.163	2051.18	0.230422
454.348	680.107	0.0764005
454.898	124.511	0.0139871
456.248	1651.21	0.18549
457.247	504.248	0.0566452
457.614	115.762	0.0130043
457.731	53.8493	0.00604922
457.865	1094.21	0.122919
458.014	213.845	0.0240225
458.214	4197.81	0.471566
459.017	508.123	0.0570806
459.246	81.394	0.00914349
459.411	906.458	0.101828
461.119	887.856	0.0997383
461.842	504.247	0.0566452
462.14	170.638	0.0191688
462.255	36.0957	0.00405485
462.594	147.128	0.0165278
462.892	45364.6	5.09608
463.193	313145	35.1775
463.642	2083.69	0.234074
463.922	12518.7	1.4063
464.197	34867.7	3.9169
464.869	1906.38	0.214155
465.309	3549.47	0.398734
465.698	882.433	0.0991291
467.931	504.248	0.0566452
471.945	146.014	0.0164026
472.139	2785.38	0.312899
472.334	24.7263	0.00277766
472.524	228.868	0.0257102
473.111	252.124	0.0283226
474.341	1649.08	0.185251
486.749	117.942	0.0132491
486.871	98.8924	0.0111092
487.116	353.574	0.0397192
488.871	628.596	0.070614
489.176	3335.76	0.374726
489.37	934.113	0.104935
489.968	156.351	0.0175638
490.208	2279.61	0.256083
490.582	583.942	0.0655978
490.742	5.10091	0.000573017
490.929	3727.57	0.41874
491.169	64652.5	7.26281
491.481	313.057	0.0351676
491.666	12.7548	0.00143282
492.217	18294.5	2.05514
492.675	124.511	0.0139871
493.236	763.736	0.0857951
494.563	4.86484e-14	5.46497e-18
495.871	378.186	0.0424839
498.59	1.15792e-13	1.30076e-17
501.3	124.511	0.0139871
504.31	1.29959e-13	1.45991e-17
507.359	635.736	0.0714161
510.231	1.21335e-13	1.36304e-17
513.09	124.511	0.0139871
514.144	3.57126e-14	4.01181e-18
515.205	756.371	0.0849678
515.603	3.68098e-15	4.13508e-19
515.981	124.511	0.0139871
516.555	1.29209e-14	1.45148e-18
517.24	3815.3	0.428596
517.782	9.22491e-15	1.03629e-18
518.3	1015.47	0.114074
518.963	327.464	0.036786
519.075	136.654	0.0153512
519.211	1229.65	0.138134
519.353	1613.22	0.181223
519.59	88.5445	0.00994674
519.704	126.997	0.0142663
520.358	252.124	0.0283226
521.195	68.3598	0.00767928
521.337	1053.32	0.118326
523.945	378.186	0.0424839
527.383	1649.08	0.185251
528.359	1015.47	0.114074
529.34	763.736	0.0857951
529.901	378.186	0.0424839
531.156	16.824	0.00188995
531.299	1027.11	0.115381
533.204	124.511	0.0139871
534.822	124.511	0.0139871
540.706	124.511	0.0139871
541.85	451.986	0.0507744
542.049	500.429	0.0562162
542.266	3209.29	0.36052
543.252	1399.69	0.157236
544.577	378.078	0.0424719
544.892	3673.28	0.412642
545.239	48212.9	5.41605
546.015	1204.25	0.13528
546.293	18075.9	2.03058
550.467	124.511	0.0139871
552.206	504.248	0.0566452
553.232	252.124	0.0283226
556.947	2534.41	0.284706
557.289	2299.33	0.258298
558.306	1397.92	0.157036
559.263	376.441	0.042288
562.355	1143.47	0.128453
571.101	373.534	0.0419614
571.403	379.736	0.0426581
572.404	882.433	0.0991291
574.874	287.88	0.0323394
575.036	152.078	0.0170838
576.273	48.9011	0.00549336
576.424	980.979	0.110199
577.298	378.186	0.0424839
580.233	252.124	0.0283226
583.124	889.604	0.0999346
583.915	628.759	0.0706323
584.174	363.555	0.0408403
585.878	588.277	0.0660847
586.249	13460.9	1.51214
586.736	498.036	0.0559474
587.022	156.058	0.017531
587.202	41.7208	0.00468675
587.379	727.437	0.0817174
587.626	112.471	0.0126345
587.877	228.87	0.0257104
588.335	891.344	0.10013
589.328	887.836	0.099736
590.929	220.454	0.0247649
591.158	1132.67	0.12724
591.311	986.361	0.110804
592.212	1016.05	0.114139
592.513	353.574	0.0397191
594.032	630.31	0.0708065
595.339	378.186	0.0424839
596.251	756.371	0.0849678
600.385	1143.47	0.128453
601.793	219.374	0.0246436
601.976	185.456	0.0208335
602.236	265.082	0.0297783
602.376	350.537	0.0393779
603.951	612.572	0.0688139
604.196	282.783	0.0317668
604.34	490.489	0.0550996
604.867	505.628	0.0568003
605.208	580.337	0.0651928
605.339	394.494	0.0443159
605.87	468.301	0.0526071
606.057	78.5094	0.00881944
606.454	504.248	0.0566452
607.566	252.124	0.0283226
608.373	124.511	0.0139871
614.434	252.124	0.0283226
614.897	1141.34	0.128213
615.271	1145.01	0.128626
615.895	1015.47	0.114074
616.456	252.124	0.0283226
617.219	376.635	0.0423097
617.483	239.043	0.0268532
618.395	1134.56	0.127452
618.922	30777.4	3.45741
619.31	221166	24.8449
619.874	3648.93	0.409907
620.046	106.935	0.0120126
620.309	51382.6	5.77212
620.885	954.966	0.107277
621.066	473.734	0.0532175
621.382	5873.72	0.659831
625.537	1141.34	0.128214
626.303	6265.31	0.70382
626.516	43.4328	0.00487907
627.352	2932.29	0.329402
627.638	228.866	0.0257099
629.676	504.248	0.0566452
630.546	124.511	0.0139871
632.826	124.511	0.0139871
634.263	117.942	0.0132492
634.402	109.696	0.0123228
634.842	620.279	0.0696797
635.059	295.18	0.0331593
635.298	28655.8	3.21908
635.699	654.168	0.0734867
635.901	21.6681	0.00243411
636.328	8799.96	0.988553
636.913	10645.8	1.19591
637.321	75616.3	8.49444
637.7	114.34	0.0128445
637.89	1593.03	0.178955
638.316	21148.8	2.37577
638.992	124.511	0.0139871
639.517	1017.6	0.114314
640.448	1648.88	0.185228
642.981	378.186	0.0424839
644.012	456.252	0.0512536
644.155	90.1519	0.0101273
644.334	3039.33	0.341426
644.638	768.759	0.0863594
644.962	378.066	0.0424705
645.317	2924.16	0.328489
645.922	6923.74	0.777786
646.378	61556.4	6.915
646.858	713.835	0.0801894
647.114	895.699	0.100619
647.313	8753.77	0.983365
647.646	156.855	0.0176205
648.222	389.366	0.0437399
648.382	52.5076	0.0058985
649.245	1523.21	0.171111
651.402	630.31	0.0708065
653.731	124.511	0.0139871
654.178	378.186	0.0424839
657.272	504.248	0.0566452
657.871	2213.19	0.248621
658.146	114.028	0.0128094
658.364	3778.77	0.424492
658.683	69.0277	0.0077543
658.806	67.6062	0.00759462
659	148.821	0.0167179
659.33	1876.86	0.210839
659.887	10173.1	1.14281
660.35	199227	22.3804
660.88	3272.91	0.367667
661.331	68033.9	7.64266
661.949	547.463	0.0614999
662.128	108.375	0.0121744
662.257	116.055	0.0130371
662.398	45.3032	0.00508919
662.779	378.186	0.0424839
664.298	378.417	0.0425099
665.245	1783.97	0.200404
666.41	21.4084	0.00240494
666.58	52.2911	0.00587418
666.879	50200.9	5.63937
667.316	537954	60.4316
667.886	25095.1	2.81909
668.336	139108	15.6268
668.908	1429.14	0.160544
669.1	668.207	0.0750637
669.4	10712.5	1.2034
670.049	2054.04	0.230743
670.329	234.735	0.0263693
671.925	504.556	0.0566799
675.048	394.889	0.0443603
675.265	193.699	0.0217594
675.479	446.516	0.0501599
675.889	10751.1	1.20774
676.351	74281.7	8.34451
676.88	7958.23	0.893996
677.338	21221.8	2.38397
677.832	476.889	0.0535719
678.083	54.7059	0.00614545
678.358	2120.1	0.238164
679.472	378.417	0.0425099
686.668	504.556	0.0566799
688.199	370.588	0.0416305
688.489	98.071	0.0110169
690.431	630.695	0.0708498
695.392	1523.9	0.171189
696.631	236.311	0.0265462
696.888	96.9855	0.010895
698.283	124.588	0.0139958
701.167	124.588	0.0139958
702.232	249.176	0.0279915
704.351	378.417	0.0425099
704.742	882.973	0.0991898
706.889	6686.46	0.751131
707.367	43451	4.88111
707.868	2460.23	0.276373
708.398	24892.3	2.7963
708.956	246.075	0.0276431
709.288	724.125	0.0813454
711.862	504.556	0.0566799
712.387	378.417	0.0425099
715.604	252.278	0.0283399
716.479	635.968	0.0714421
720.819	124.588	0.0139958
723.417	2157.85	0.242405
728.9	882.973	0.0991898
731.305	124.588	0.0139958
732.423	124.588	0.0139958
738.448	252.278	0.0283399
741.475	630.695	0.0708498
749.342	2553.48	0.286848
751.31	124.588	0.0139958
756.196	124.588	0.0139958
762.346	378.417	0.0425099
763.234	756.834	0.0850198
764.408	887.935	0.0997472
764.873	249.176	0.0279915
765.428	504.556	0.0566799
766.378	378.417	0.0425099
771.703	378.417	0.0425099
776.156	635.968	0.0714421
780.191	124.588	0.0139958
781.603	124.588	0.0139958
787.843	124.588	0.0139958
788.438	882.973	0.0991898
789.444	1401.01	0.157385
790.056	359.27	0.040359
790.401	1367.99	0.153675
792.35	214.224	0.0240651
792.521	188.119	0.0211326
792.927	497.073	0.0558393
793.384	82.9975	0.00932361
793.548	26.2635	0.00295034
793.849	94.6697	0.0106348
794.157	219.876	0.0247001
794.448	427.783	0.0480555
795.306	124.588	0.0139958
797.979	756.834	0.0850198
806.174	252.278	0.0283399
807.169	124.588	0.0139958
815.247	124.588	0.0139958
817.642	124.588	0.0139958
818.233	124.588	0.0139958
819.88	4562.61	0.512546
820.427	44617.7	5.01217
820.891	1897.19	0.213122
821.402	11238.1	1.26244
821.881	9268.94	1.04124
822.433	60196.8	6.76228
822.925	314.028	0.0352767
823.446	22611.3	2.54006
824.221	266.951	0.0299883
824.456	1180.29	0.132589
829.351	378.417	0.0425099
831.97	1261.39	0.1417
832.405	1269.53	0.142614
832.815	118	0.0132557
833.643	249.176	0.0279915
834.272	761.021	0.0854901
835.799	124.588	0.0139958
842.352	249.176	0.0279915
849.505	889.482	0.099921
850.293	885.919	0.0995207
852.45	4325.17	0.485873
853.607	378.417	0.0425099
861.955	3184.28	0.357709
862.392	8633.84	0.969892
863.034	893.855	0.100412
863.458	619.476	0.0695895
863.895	89661.8	10.0723
864.432	890186	100
864.914	22221.8	2.49631
865.433	432360	48.5697
865.909	10024	1.12606
866.426	61993.5	6.9641
866.963	341.232	0.0383327
867.409	4929.63	0.553775
867.79	941.922	0.105812
868.079	201.801	0.0226696
868.817	124.588	0.0139958
869.443	252.278	0.0283399
869.883	252.278	0.0283399
871.878	378.417	0.0425099
882.533	1145.48	0.128679
889.157	252.278	0.0283399
893.03	504.556	0.0566799
893.894	52289.8	5.87403
894.441	338323	38.0059
894.925	15286.7	1.71725
895.438	163654	18.3843
895.912	517.303	0.0581118
896.445	19137.5	2.14984
897.438	1836.33	0.206287
897.631	76.4385	0.0085868
898.256	495.769	0.0556927
898.528	836.963	0.0940212
899.122	747.316	0.0839506
899.397	392.773	0.0441226
911.882	2063.09	0.23176
912.246	23.6336	0.00265491
912.569	4993.93	0.560999
913.008	483.728	0.0543401
913.501	4601.34	0.516897
913.806	19.7522	0.00221889
914.57	756.834	0.0850198
919.734	124.588	0.0139958
921.127	115.519	0.0129769
921.454	360.667	0.0405159
930.034	1524.33	0.171237
940.593	1015.94	0.114126
945.211	1269.92	0.142658
950.633	124.588	0.0139958
953.361	192.596	0.0216355
953.615	118.805	0.0133461
955.383	124.588	0.0139958
959.753	124.588	0.0139958
970.347	124.588	0.0139958
988.399	378.417	0.0425099
1036.3	252.278	0.0283399
1045.5	124.588	0.0139958
1056.37	124.588	0.0139958
1056.86	124.588	0.0139958
1068.18	1009.11	0.11336
1070.1	378.417	0.0425099
1070.54	882.973	0.0991898
1077.16	378.417	0.0425099
1086.63	176.169	0.0197901
1086.9	312.582	0.0351142
1087.12	106.999	0.0120199
1087.48	945.32	0.106194
1088.8	1261.39	0.1417
1096.87	507.968	0.0570631
1099.72	124.588	0.0139958
1115.85	124.588	0.0139958
1116.47	996.943	0.111993
1116.86	311.023	0.0349391
1117.37	1009.11	0.11336
1118.07	1395.9	0.15681
1119.56	252.278	0.0283399
1143.68	379.037	0.0425796
1191.65	1906.43	0.214161
1201.63	249.278	0.028003
1212.66	252.381	0.0283515
1216.4	124.639	0.0140015
1224.39	124.639	0.0140015
1233.47	630.952	0.0708787
1240.4	378.571	0.0425272
1254.48	757.142	0.0850544
1256.58	124.639	0.0140015
1257.35	764.122	0.0858385
1260.32	249.278	0.028003
1260.93	124.639	0.0140015
1262.04	124.639	0.0140015
1273.36	110.656	0.0124306
1273.7	1587.88	0.178376
1274.69	1135.71	0.127582
1275.75	378.571	0.0425272
1278.06	252.381	0.0283515
1279.64	124.639	0.0140015
1304_433
#433.15
m/z	intensity
170.396	124.383	1.80832
196.989	1268.37	18.44
199.118	6878.38	100
209.907	124.383	1.80832
229.082	2278.91	33.1314
229.226	856.357	12.45
242.421	124.383	1.80832
245.081	1530.83	22.2556
316.141	761.604	11.0724
342.543	124.511	1.81018
367.604	124.511	1.81018
612.343	124.588	1.8113
637.04	124.588	1.8113
723.787	124.588	1.8113
926.93	124.588	1.8113
1109.75	124.639	1.81204
1272.65	124.639	1.81204
2068.25	124.676	1.81257
1304_463
#463.16
m/z	intensity
119.636	124.383	1.79447
142.969	124.383	1.79447
143.766	124.383	1.79447
170.171	124.383	1.79447
210.967	755.599	10.901
226.935	654.314	9.43975
227.011	882.63	12.7337
227.116	4937.88	71.2385
227.602	377.8	5.4505
228.006	1055.04	15.221
228.107	1284.1	18.5257
229.021	630.699	9.09907
241.105	889.024	12.8259
244.139	124.383	1.79447
245.028	1007.47	14.5347
245.936	249.023	3.59264
250.783	124.511	1.79632
254.779	124.511	1.79632
258.941	76.9335	1.10992
259.058	6931.47	100
259.22	27.0881	0.390798
260.043	3170.85	45.7457
260.996	1273.02	18.3658
337.129	1397.34	20.1594
362.08	124.511	1.79632
432.2	1649.08	23.7911
570.622	124.588	1.79743
697.839	124.588	1.79743
814.294	124.588	1.79743
848.174	124.588	1.79743
1065.85	124.639	1.79816
1067.46	124.639	1.79816
1894.2	124.676	1.79869
2822.12	124.703	1.79908
2953.79	124.703	1.79908
3220.79	124.724	1.79939
3311.62	124.724	1.79939
4628.31	124.741	1.79963
1304_619
#619.32
m/z	intensity
254.933	377.8	22.8802
267.022	251.866	15.2535
286.87	1385.27	83.8941
315.065	504.248	30.5381
544.691	124.511	7.54063
546.276	1651.21	100
1304_660
#660.29
m/z	intensity
126.111	124.383	0.1101
165.926	633.024	0.560333
176.874	377.8	0.334416
191.006	251.866	0.222944
194	251.866	0.222944
197.019	377.8	0.334416
198.012	886.695	0.784874
206.026	502.183	0.444516
206.133	105.913	0.0937508
207.001	377.8	0.334416
210.856	581.854	0.515039
210.953	207.943	0.184064
211.034	267.217	0.236532
213.028	124.383	0.1101
215.036	629.666	0.55736
228.935	896.577	0.793622
229.024	130.829	0.115806
242.028	124.383	0.1101
242.993	108.216	0.0957897
243.085	43.5383	0.0385387
243.97	629.666	0.55736
244.988	1994.44	1.76541
245.1	241.728	0.21397
245.161	73.6231	0.0651688
245.712	630.31	0.55793
245.988	2546.03	2.25367
248.804	761.604	0.674147
250.202	124.511	0.110214
250.746	124.511	0.110214
251.078	378.186	0.334758
254.112	630.31	0.55793
255.017	124.511	0.110214
268.029	1225.33	1.08462
268.164	1286.48	1.13875
269.015	1134.56	1.00427
270.861	630.31	0.55793
274.187	124.511	0.110214
274.996	630.31	0.55793
281.976	124.511	0.110214
287.097	756.371	0.669516
306.028	504.248	0.446344
309.133	378.186	0.334758
313.048	1089.83	0.964681
313.166	10.3047	0.00912138
319.643	378.186	0.334758
320.071	2410.68	2.13386
322.061	633.604	0.560846
323.179	3424.91	3.03162
330.149	889.604	0.787449
336.074	352.379	0.311914
336.187	927.661	0.821136
338.134	378.186	0.334758
355.108	1902.94	1.68443
371.128	1395.21	1.23499
383.174	4462.08	3.94969
384.133	2028.81	1.79584
396.068	630.31	0.55793
398.174	504.248	0.446344
399.182	502.697	0.444971
399.394	363.555	0.321807
400.065	124.511	0.110214
401.151	1395.21	1.23499
414.453	378.186	0.334758
415.167	22355.1	19.788
416.108	3691.03	3.26718
416.764	124.511	0.110214
418.427	889.604	0.787449
430.924	256.853	0.227358
431.085	962.956	0.852378
432.083	1141.34	1.01028
432.78	70.4411	0.0623522
432.898	4.03275	0.00356966
433.167	112973	100
433.524	21.2194	0.0187827
433.648	149.482	0.132316
433.886	1107.42	0.980257
434.173	27157.6	24.039
435.163	3237.68	2.86589
435.384	11.2006	0.00991443
436.078	249.023	0.220427
443.171	378.186	0.334758
448.18	763.345	0.675689
454.11	378.186	0.334758
463.154	389.086	0.344406
463.298	114.346	0.101216
464.186	1008.5	0.892688
472.139	1529.62	1.35397
473.221	1510.51	1.33706
473.422	80.4472	0.0712093
492.177	3170.15	2.80612
494.269	249.023	0.220427
501.246	252.124	0.223172
528.256	761.604	0.674147
530.21	761.604	0.674147
542.198	635.736	0.562733
554.129	249.176	0.220563
555.886	1775.87	1.57194
558.285	2425.32	2.14681
560.17	124.588	0.110281
572.255	2425.48	2.14695
576.393	124.588	0.110281
586.252	7444.26	6.58942
586.511	254.8	0.225541
587.225	339.406	0.300432
587.395	491.637	0.435181
587.69	98.0691	0.0868076
588.309	306.412	0.271226
588.504	629.55	0.557257
589.221	124.588	0.110281
618.236	1015.94	0.899273
1985.18	124.676	0.110359
2182.95	124.676	0.110359
2712.02	124.703	0.110383
4971.74	124.741	0.110417
1304_667
#667.3
m/z	intensity
226.443	1775.72	51.6543
226.73	373.149	10.8546
226.98	251.864	7.32653
227.149	2029.4	59.0335
228.014	1775.72	51.6543
244.732	251.866	7.32659
258.628	251.723	7.32242
258.765	52.3352	1.52239
258.848	855.396	24.8828
259.006	561.39	16.3304
259.103	2653.68	77.1935
259.807	503.733	14.6532
286.996	124.383	3.6182
312.982	1905.08	55.4171
314.663	378.186	11.0011
315.015	225.692	6.5652
315.125	701.964	20.4196
315.585	124.511	3.62193
316.189	3433.23	99.8698
316.912	1271.47	36.9861
317.137	373.534	10.8658
325.803	124.511	3.62193
401.107	504.248	14.6681
403.083	124.511	3.62193
403.382	2916.28	84.8323
414.784	249.022	7.24385
415.064	1270.69	36.9633
416.122	504.248	14.6681
428.079	889.604	25.8778
429.212	378.186	11.0011
430.598	124.511	3.62193
431.033	873.314	25.404
431.192	1301.39	37.8564
431.742	124.511	3.62193
432.052	124.511	3.62193
433.443	378.186	11.0011
433.947	1402.92	40.8099
435.158	515.817	15.0047
435.266	223.323	6.49628
447.757	378.186	11.0011
449.24	2666.68	77.5715
450.087	759.472	22.0924
462.422	124.511	3.62193
463.121	1527.11	44.4225
463.273	1541.71	44.8469
463.632	123.157	3.58254
463.853	151.575	4.40919
464	882.489	25.6709
464.245	3437.71	100
464.691	504.248	14.6681
465.343	2801.39	81.49
474.245	2156.81	62.7399
537.361	504.248	14.6681
637.136	124.511	3.62193
1304_864
#864.45
m/z	intensity
197.109	377.8	0.510493
209.524	757.663	1.02377
209.866	379.817	0.513219
209.995	114.295	0.154439
210.067	350.738	0.473927
210.165	1364.35	1.84355
210.282	828.663	1.11971
210.465	373.546	0.504745
210.632	2372.37	3.2056
210.783	3643.67	4.92342
210.895	5637.68	7.61779
211.088	166.964	0.225606
211.191	303.548	0.410162
211.384	953.899	1.28893
211.499	827.558	1.11822
211.813	878.222	1.18668
211.933	260.874	0.352499
212.009	1716.52	2.31941
212.362	503.723	0.680644
212.552	1270.66	1.71694
212.91	124.383	0.16807
215.999	1396.37	1.88682
219.723	755.599	1.02099
226.117	752.138	1.01631
226.21	567.393	0.766676
226.721	503.726	0.680648
226.87	249.113	0.336608
226.956	272.703	0.368484
227.127	763.323	1.03142
228.381	2029.4	2.74218
229.103	3309.31	4.47163
229.904	124.383	0.16807
230.679	1133.4	1.53148
233.987	251.866	0.340329
234.969	755.599	1.02099
235.941	881.533	1.19115
237.762	377.8	0.510493
238.962	887.474	1.19918
239.694	251.866	0.340329
239.907	755.599	1.02099
240.619	611.729	0.826584
240.784	1406.47	1.90046
240.902	255.84	0.345698
241.041	4369.48	5.90416
241.546	249.685	0.337381
241.689	173.249	0.234099
241.768	271.512	0.366874
249.026	503.733	0.680657
250.586	755.599	1.02099
250.95	1259.33	1.70164
253.009	251.866	0.340329
255.483	2029.4	2.74218
256.33	1268.35	1.71383
256.536	2535.4	3.4259
256.713	581.377	0.785572
257.04	1773.91	2.39695
257.498	1017.02	1.37422
257.685	881.776	1.19148
257.959	951.142	1.28521
258.094	146.913	0.198513
258.188	402.692	0.544129
258.492	367.081	0.49601
258.582	873.232	1.17993
258.728	2123.52	2.86936
258.836	371.75	0.502318
258.912	920.151	1.24333
259	1173.69	1.58591
259.098	922.891	1.24704
259.402	886.699	1.19813
259.635	124.383	0.16807
259.898	592.946	0.801205
260.056	1182.33	1.5976
266.944	377.8	0.510493
267.152	881.532	1.19115
267.582	594.128	0.802802
267.744	49.9273	0.0674631
267.813	674.936	0.911992
267.915	17.2589	0.0233207
268.043	1602.86	2.16582
269.036	1014.7	1.37109
269.578	629.666	0.850822
270.079	124.383	0.16807
270.551	246.178	0.332643
270.671	332.562	0.449367
270.904	403.54	0.545274
271.068	4658.98	6.29533
271.761	507.35	0.685544
280.824	760.247	1.02727
281.052	1268.37	1.71386
282.839	251.866	0.340329
283.151	1268.37	1.71386
285.084	259.605	0.350785
285.153	132.079	0.178469
285.986	124.383	0.16807
286.969	174.84	0.236249
287.069	506.271	0.684087
292.122	755.599	1.02099
293.029	629.666	0.850822
294.11	255.096	0.344692
295.322	124.511	0.168243
295.936	146.69	0.198212
296.04	597.419	0.807249
297.333	756.371	1.02203
298.13	124.511	0.168243
298.806	88.4181	0.119473
298.963	3639.74	4.91811
299.125	78.4721	0.106034
299.678	249.023	0.336486
300.016	249.023	0.336486
300.215	249.023	0.336486
300.523	250.524	0.338515
300.73	1184	1.59985
300.93	2078.16	2.80807
301.114	1346.91	1.81998
301.905	76.5711	0.103465
302.033	661.611	0.893987
302.171	158.957	0.214787
310.484	2662.42	3.59753
310.749	123.154	0.166409
310.921	61.0871	0.0825426
310.996	37.4519	0.050606
311.124	853.832	1.15372
311.355	1221.6	1.65066
311.722	124.511	0.168243
312.982	41.8107	0.0564957
313.08	168.589	0.227801
314.544	2207.67	2.98306
314.691	157.143	0.212335
314.871	99.246	0.134104
314.983	303.171	0.409653
315.087	1157.2	1.56363
315.249	3512.32	4.74595
315.443	12.3598	0.0167009
315.87	494.93	0.668763
316.124	2210.62	2.98705
318.513	378.186	0.511015
319	300.676	0.406281
319.089	61.8425	0.0835632
320.064	1521.08	2.05532
321.049	756.371	1.02203
321.594	378.186	0.511015
322.578	124.51	0.168241
322.879	1638.96	2.21461
323.095	3448.68	4.65995
323.272	87.9155	0.118794
323.538	252.124	0.340677
323.834	1505.05	2.03366
324.044	126.831	0.171377
324.126	7.36004	0.00994509
325.141	762.57	1.0304
325.72	124.511	0.168243
326.487	124.511	0.168243
328.998	504.248	0.681353
329.992	1260.62	1.70338
330.911	882.433	1.19237
334.786	630.31	0.851691
336.005	1134.56	1.53304
338.034	179.143	0.242063
338.142	230.572	0.311556
338.257	52.5069	0.0709487
339.01	628.757	0.849594
339.211	956.173	1.29201
340.284	378.186	0.511015
341.088	3820.59	5.16249
341.837	1013.14	1.36898
342.124	124.511	0.168242
343.07	1008.5	1.36271
343.719	124.511	0.168243
347.898	378.186	0.511015
348.46	124.511	0.168243
349.93	2549.08	3.44439
350.913	1472	1.989
351.126	78.5035	0.106076
352.593	378.186	0.511015
352.824	124.511	0.168243
353.11	378.186	0.511015
354.938	1523.21	2.0582
355.222	249.023	0.336486
356.208	1260.62	1.70338
356.608	124.511	0.168243
357.023	89.1053	0.120401
357.135	246.215	0.332693
357.237	8.67651	0.0117239
357.693	124.511	0.168243
359.015	1234.84	1.66855
359.182	188.944	0.255306
360.249	504.248	0.681353
366.761	124.511	0.168243
368.676	124.511	0.168243
369.027	72.6781	0.0982046
369.188	2638.17	3.56476
369.804	89.4374	0.12085
369.938	240.374	0.324799
370.182	378.186	0.511015
370.707	123.307	0.166615
371.003	403.443	0.545143
371.111	81.1643	0.109671
371.57	124.511	0.168243
371.95	432.235	0.584047
372.14	2991.15	4.04173
372.349	80.4114	0.108654
373.13	1657.02	2.239
376.789	124.511	0.168243
379.955	117.942	0.159367
380.062	109.696	0.148224
381.01	2662.42	3.59753
382.695	116.517	0.157441
382.902	1846.16	2.49458
383.05	921.092	1.2446
383.187	306.6	0.414286
384.213	504.248	0.681353
385.003	1325.12	1.79054
385.178	26.5987	0.0359409
385.767	252.124	0.340677
388.11	1394.05	1.88367
388.715	124.511	0.168243
388.936	363.555	0.491245
389.757	124.511	0.168243
392.151	2036.36	2.75159
392.863	378.38	0.511277
393.094	349.119	0.471739
398.67	124.509	0.16824
398.98	781.485	1.05596
399.115	117.888	0.159294
399.886	249.022	0.336485
400.2	1004.81	1.35772
400.345	322.897	0.436308
400.644	356.495	0.481706
400.826	454.146	0.613654
401.004	4224.76	5.70861
401.169	5133.17	6.93608
401.644	1008.5	1.36271
402.094	17189.8	23.2273
402.807	249.023	0.336486
403.138	3321.13	4.4876
404.111	882.433	1.19237
405.859	378.186	0.511015
408.957	889.604	1.20206
410.064	882.433	1.19237
411.303	1902.94	2.57131
413.01	49.8046	0.0672974
413.146	1091.41	1.47475
413.487	252.124	0.340677
414.036	249.023	0.336486
414.293	124.511	0.168243
414.749	474.361	0.64097
415.229	20537.6	27.7509
415.962	808.983	1.09312
416.156	617.612	0.834535
416.332	887.97	1.19985
417.038	635.087	0.858147
417.221	1148.53	1.55193
417.755	504.248	0.681353
418.344	2030.94	2.74427
419.028	1901.13	2.56885
419.207	3901.26	5.27148
419.431	79.8352	0.107876
420.229	3574.61	4.83011
421.705	117.939	0.159363
421.818	112.494	0.152005
421.982	379.054	0.512187
424.29	378.186	0.511015
425.016	759.857	1.02674
425.969	1235.51	1.66946
426.142	1287.35	1.73951
427.222	124.511	0.168243
428.153	378.186	0.511015
429.788	719.306	0.971945
429.974	211.885	0.286305
430.086	87.6923	0.118492
430.538	163.294	0.220647
430.712	1344.02	1.81608
431.107	56848.7	76.8155
431.481	26.2206	0.03543
431.745	1070	1.44582
431.932	704.805	0.952352
432.177	7474.15	10.0993
432.414	75.6993	0.102287
432.637	226.511	0.306068
432.816	227.706	0.307682
433.21	2163.34	2.92317
442.176	378.186	0.511015
446.562	249.019	0.336482
446.949	1560.7	2.10886
447.155	7727.58	10.4417
447.368	47.786	0.0645697
447.829	1652.68	2.23315
448.005	1212.86	1.63885
448.178	6368.5	8.60528
448.351	312.967	0.422889
448.656	1213.9	1.64025
448.803	1011.51	1.36678
448.977	2628.45	3.55164
449.149	16540.2	22.3496
449.317	509.997	0.689122
449.465	2786.49	3.76518
449.706	892.63	1.20615
449.968	1098.5	1.48433
450.166	4863.74	6.57202
450.365	56.5816	0.0764547
451.075	630.309	0.851691
451.372	1395.21	1.88524
453.772	124.511	0.168243
454.275	882.433	1.19237
455.17	889.604	1.20206
455.964	493.008	0.666166
456.152	45.0316	0.0608479
456.254	23.2205	0.0313762
456.871	252.124	0.340677
457.509	252.091	0.340632
457.992	3834.76	5.18163
458.161	2142.24	2.89465
458.335	218.586	0.29536
458.726	106.102	0.143368
458.877	75.1242	0.10151
459.124	1983.07	2.67958
459.282	456.546	0.616897
461.217	1143.47	1.54509
463.212	379.736	0.51311
463.62	252.124	0.340677
464.226	124.511	0.168243
466.727	124.511	0.168243
470.368	504.247	0.681353
470.636	365.396	0.493732
470.841	190.11	0.256882
475.88	378.186	0.511015
485.211	124.511	0.168243
486.146	1269.34	1.71517
486.857	2227.21	3.00946
487.026	67.8446	0.0916735
487.161	521.569	0.704758
487.299	195.097	0.26362
488.186	1897.32	2.5637
488.977	4750.9	6.41954
489.248	4815.27	6.50653
489.565	561.953	0.759326
490.102	2171.32	2.93395
490.382	268.004	0.362134
490.526	114.343	0.154503
490.82	2804.74	3.78984
491.073	45.4885	0.0614653
491.218	1366.7	1.84673
491.449	493.141	0.666346
492.089	249.023	0.336486
492.745	378.186	0.511015
499.964	113.272	0.153056
500.176	1498.21	2.02442
507.98	124.511	0.168243
511.215	2920.55	3.94632
515.3	1396.36	1.88681
515.903	124.511	0.168243
517.051	249.023	0.336486
518.011	378.186	0.511015
518.787	770.737	1.04144
519.012	1468.33	1.98405
519.212	4116.01	5.56167
519.554	363.442	0.491092
519.989	1007.22	1.36098
520.28	3687.52	4.98268
529.194	630.31	0.851691
532.132	882.433	1.19237
535.274	124.511	0.168243
538.226	124.511	0.168243
539.025	124.511	0.168243
540.346	252.124	0.340677
541	112.109	0.151485
541.193	352.219	0.475928
544.289	124.511	0.168243
545.186	388.898	0.52549
545.352	870.279	1.17594
550.281	1017.6	1.37501
556.643	20.6029	0.0278392
556.8	467.796	0.632099
556.955	229.838	0.310563
557.138	8219.72	11.1067
557.356	20.4332	0.0276099
557.468	781.435	1.0559
557.954	113.258	0.153037
558.154	81.3343	0.109901
558.32	576.285	0.778692
558.429	508.094	0.68655
559.045	378.186	0.511015
559.609	249.023	0.336486
561.131	763.736	1.03198
566.297	1008.5	1.36271
570.622	251.349	0.339629
571.208	2474.23	3.34325
571.375	10.304	0.0139231
571.87	220.513	0.297963
572.042	35.8999	0.0485089
572.251	1426.97	1.92816
572.776	763.736	1.03198
573.175	1260.62	1.70338
575.023	18.4505	0.0249308
575.207	902.826	1.21992
577.622	124.511	0.168243
580.15	252.124	0.340677
584.859	631.86	0.853786
585.124	114.435	0.154628
585.575	378.186	0.511015
586.069	507.736	0.686067
586.959	109.708	0.14824
587.189	1135.96	1.53494
587.365	159.637	0.215705
587.939	291.294	0.393605
588.171	1688.21	2.28116
589.883	124.511	0.168243
590.91	294.047	0.397324
591.073	60.1904	0.0813308
591.242	2091.75	2.82643
591.482	708.806	0.957757
592.14	1291.11	1.74459
592.343	1879.18	2.5392
593.864	1134.56	1.53304
595.117	3046.72	4.11681
595.935	502.697	0.679258
596.173	114.435	0.154628
598.053	124.511	0.168243
598.418	249.023	0.336486
599.205	124.511	0.168243
600.948	123.306	0.166614
601.216	478.087	0.646004
602.025	1523.21	2.0582
603.323	3174.72	4.28976
604.165	627.819	0.848326
604.344	2911.41	3.93397
605.032	753.124	1.01764
605.244	1118.51	1.51136
605.516	228.866	0.309249
605.855	124.511	0.168243
606.199	82.2354	0.111119
606.308	14.8237	0.0200302
606.512	352.218	0.475927
607.15	1269.34	1.71517
610.896	106.084	0.143344
611.181	2053.87	2.77524
611.421	188.906	0.255255
611.886	92.3408	0.124773
612.053	572.119	0.773063
612.318	1234.65	1.66829
614.478	379.444	0.512715
614.69	560.824	0.7578
616.841	249.023	0.336486
618.121	164.634	0.222458
618.254	110.824	0.149748
618.523	125.791	0.169972
618.688	987.781	1.33472
619.169	12602.6	17.029
619.383	822.686	1.11164
619.841	2232.1	3.01608
620.244	3094.66	4.18159
620.391	503.421	0.680236
620.58	304.513	0.411466
620.82	376.183	0.508308
621.219	190.307	0.257148
621.336	127.679	0.172523
622.229	882.433	1.19237
623.28	378.186	0.511015
626.265	8364.5	11.3023
626.617	714.725	0.965756
626.894	164.464	0.222229
627.136	2038.3	2.7542
627.361	48.3622	0.0653483
628.294	504.248	0.681353
630.444	882.433	1.19237
632.219	124.511	0.168243
634.156	432.521	0.584434
634.346	83.0927	0.112277
635.065	2656.96	3.59016
635.299	1290.24	1.7434
635.712	171.092	0.231184
635.858	468.144	0.632569
636.047	53.8162	0.0727178
636.325	330.344	0.446369
636.61	1151.59	1.55606
636.938	759.407	1.02613
637.305	61667.9	83.3274
637.696	260.804	0.352405
637.985	625.504	0.845198
638.275	17368.1	23.4682
638.594	35.7127	0.0482559
639.131	194.981	0.263463
639.27	104.27	0.140893
640.213	1014.69	1.37108
641.01	1890.93	2.55507
643.269	1905	2.57409
643.618	689.918	0.932236
643.974	2537.09	3.42818
644.218	4748.4	6.41617
644.8	18.909	0.0255504
644.94	76.4238	0.103266
645.067	244.375	0.330206
645.296	2043.24	2.76088
645.669	113.239	0.153012
645.899	328.797	0.444279
646.257	74006.8	100
646.662	96.9248	0.130967
646.809	115.902	0.156609
647.001	567.381	0.76666
647.244	7174.78	9.69476
647.665	17.8851	0.0241668
647.789	136.449	0.184374
648.006	472.513	0.638472
648.298	478.077	0.645991
650.829	124.511	0.168243
658.233	891.344	1.20441
659.187	1398.69	1.88995
660.227	4428.77	5.98428
660.485	194.012	0.262155
660.627	49.0368	0.0662598
661.206	124.511	0.168243
666.992	630.695	0.852212
667.456	891.967	1.20525
667.819	243.325	0.328788
668.33	633.951	0.856612
668.814	124.588	0.168347
669.942	124.588	0.168347
673.088	760.553	1.02768
674.615	249.176	0.336694
675.051	2558.04	3.45649
675.332	669.939	0.90524
675.703	1666.12	2.2513
676.219	55944.2	75.5933
676.941	2252.81	3.04405
677.231	4403.69	5.95038
677.48	792.021	1.0702
677.789	3625.47	4.89883
678.423	5243.66	7.08538
678.914	43.1123	0.0582545
679.083	119.264	0.161152
679.275	30.2859	0.0409231
679.482	505.331	0.682817
681.07	124.588	0.168347
682.269	124.588	0.168347
695.269	882.973	1.1931
698.01	124.588	0.168347
706.162	101.883	0.137667
706.428	658.438	0.889699
706.728	23.5476	0.0318181
707.003	3161.86	4.27239
707.357	34891.9	47.1469
707.906	889.918	1.20248
708.352	8874.67	11.9917
708.841	985.508	1.33164
709.392	2800.96	3.78473
715.27	378.417	0.511327
716.184	378.417	0.511327
728.359	124.588	0.168347
730.982	342.589	0.462915
731.295	161.893	0.218754
732.392	124.588	0.168347
744.34	124.588	0.168347
764.19	252.278	0.340885
779.55	124.588	0.168347
779.999	249.176	0.336694
780.46	378.417	0.511327
788.051	882.973	1.1931
790.117	504.556	0.68177
792.426	249.176	0.336694
793.169	40.9456	0.0553269
793.425	1019.08	1.377
794.115	515.708	0.696838
794.424	316.447	0.427592
817.191	630.695	0.852212
817.791	882.973	1.1931
820.02	378.417	0.511327
821.054	1343.19	1.81496
821.518	871.005	1.17692
821.79	336.077	0.454116
822.295	27803.9	37.5694
822.733	315.626	0.426483
823.057	1694.18	2.28923
823.387	6120.9	8.27072
823.817	131.206	0.177289
824.036	31.9933	0.0432302
824.215	447.005	0.604005
824.615	1483.63	2.00473
830.291	1649.89	2.22937
834.559	378.417	0.511327
1304_894
#894.43
m/z	intensity
226.894	251.866	2.57095
258.416	124.383	1.26965
258.9	888.96	9.07413
259.062	3939.49	40.2127
286.879	124.383	1.26965
323.868	504.248	5.14715
376.206	2282.68	23.3006
380.062	882.433	9.00751
399.037	124.511	1.27096
400.912	19.5387	0.199442
401.013	124.027	1.26602
401.161	377.895	3.85739
402.089	1015.47	10.3655
416.168	1523.21	15.5483
431.15	504.248	5.14715
439.951	252.124	2.57357
440.191	630.309	6.43394
456.025	124.511	1.27096
457.055	124.511	1.27096
461.003	252.124	2.57357
462.847	371.919	3.7964
463.156	9796.64	100
464.993	1015.47	10.3655
486.097	124.511	1.27096
491.161	630.31	6.43394
527.915	114.726	1.17107
528.104	80.4476	0.821175
531.022	371.97	3.79691
531.155	269.726	2.75325
573.058	378.186	3.86036
619.189	1395.21	14.2417
620.067	249.023	2.54192
666.981	768.851	7.84811
667.253	2799.08	28.5719
668.487	249.176	2.54349
670.078	2031.87	20.7405
778.314	630.695	6.43787
852.295	1009.11	10.3006

## Sheet: B-Tetra-T2_Globo-H-Hexa_1_3
1304
#1304.65
m/z	intensity
298.011	124.511	0.0350636
298.646	124.511	0.0350636
304.712	378.186	0.106501
305.63	124.511	0.0350636
308.739	249.023	0.0701273
308.91	228.87	0.064452
310.486	124.511	0.0350636
311.205	252.124	0.0710005
314.79	124.509	0.0350629
314.997	2464.14	0.693925
315.188	3025.19	0.851922
315.793	1397.34	0.393505
319.02	124.511	0.0350636
320.041	199.436	0.0561632
320.157	26.6027	0.00749157
321.095	635.736	0.179029
322.011	1008.5	0.284002
322.722	124.511	0.0350636
323.011	124.511	0.0350636
323.86	757.34	0.213274
324.085	249.023	0.0701272
325.016	763.736	0.215075
326.051	124.511	0.0350636
330.983	124.511	0.0350636
334.27	249.023	0.0701273
335.036	548.24	0.15439
335.183	833.79	0.234803
338.123	124.511	0.0350636
341.742	124.511	0.0350636
342.719	236.524	0.0666074
342.884	304.545	0.085763
350.811	252.124	0.0710005
351.864	630.31	0.177501
352.944	202.603	0.057055
353.105	613.015	0.172631
354.499	630.31	0.177501
354.898	123.305	0.034724
355.114	982.528	0.27669
356.869	249.023	0.0701273
358.28	249.023	0.0701273
359.888	889.604	0.250521
364.089	378.186	0.106501
368.103	124.511	0.0350636
370.243	124.511	0.0350636
371.061	249.023	0.0701273
372.965	124.511	0.0350636
373.764	124.511	0.0350636
376.118	1523.21	0.42895
377.034	373.534	0.105191
379.255	756.371	0.213002
382.113	1269.34	0.357459
382.92	124.511	0.0350635
383.142	3170.15	0.892746
383.549	124.511	0.0350636
383.926	208.652	0.0587585
384.05	439.049	0.12364
385.034	2425.36	0.683006
386.112	504.248	0.142001
387.556	378.186	0.106501
389.85	1017.6	0.286567
395.952	378.186	0.106501
396.792	124.511	0.0350636
399.737	179.451	0.0505352
399.88	295.049	0.0830887
400.713	249.021	0.0701268
400.93	521.693	0.146914
401.2	2669.49	0.751754
402.212	504.248	0.142001
402.766	761.019	0.21431
403.156	630.31	0.177501
405.253	1143.47	0.322013
406.723	882.433	0.248502
408.067	630.31	0.177501
414.777	207.601	0.0584624
414.911	756.425	0.213017
415.181	29998	8.44773
415.405	655.011	0.184457
415.583	65.6143	0.0184776
415.907	908.816	0.255932
416.055	356.121	0.100287
416.182	221.286	0.0623162
416.95	677.523	0.190797
417.088	23.5302	0.00662634
417.247	80.4475	0.0226548
418.107	1015.47	0.285967
418.998	719.922	0.202737
419.198	2279.38	0.641897
420.203	373.534	0.105191
421.864	252.124	0.0710005
422.17	504.248	0.142001
429.278	630.31	0.177501
430.284	505.023	0.142219
430.715	2436.06	0.686019
430.909	131.42	0.0370091
431.188	14827.3	4.17551
431.814	602.956	0.169798
432.008	544.878	0.153443
432.294	2026.11	0.570573
432.738	4016.42	1.13106
433.153	152559	42.9622
433.491	537.375	0.15133
433.748	1126.04	0.317104
433.913	49.2515	0.0138697
434.174	24822.8	6.99034
434.536	853.575	0.240375
435.142	3826.93	1.0777
438.291	1260.62	0.355003
440.096	504.248	0.142001
440.999	124.511	0.0350636
444.038	1016.44	0.286239
446.95	246.308	0.0693627
447.182	1110.72	0.312789
447.521	504.248	0.142001
448.821	394.022	0.11096
449.063	579.148	0.163094
449.207	2621.94	0.738365
450.063	235.079	0.0662007
450.312	2019.21	0.56863
451.049	1008.5	0.284002
453.283	124.511	0.0350636
454.24	1525.1	0.429484
456.252	378.186	0.106501
458.308	124.511	0.0350636
460.692	1441.04	0.40581
460.852	25.9046	0.00729498
461.155	283.448	0.0798216
461.271	72.258	0.0203486
462.187	252.122	0.0710001
462.483	173.407	0.0488332
462.731	5456.65	1.53665
463.209	123396	34.7496
463.73	1657.95	0.466895
463.996	5449.09	1.53452
464.26	13081.8	3.68395
465.209	598.87	0.168648
465.37	386.211	0.108761
466.318	252.124	0.0710005
467.115	157.587	0.0443782
467.232	22.6778	0.0063863
468.043	124.511	0.0350636
469.889	378.186	0.106501
470.269	252.124	0.0710005
470.704	124.511	0.0350636
472.15	178.344	0.0502233
472.33	1870.11	0.526641
472.485	125.042	0.0352131
473.063	1086.02	0.305835
473.267	1634.69	0.460345
475.322	1269.34	0.357459
477.364	630.31	0.177501
478.228	1143.47	0.322013
479.085	249.023	0.0701273
480.148	378.186	0.106501
482.278	1777.08	0.500442
483.468	124.511	0.0350636
486.274	635.736	0.179029
487.186	763.736	0.215075
488.155	378.186	0.106501
489.139	124.511	0.0350636
490.178	1268.37	0.357184
490.734	2984.28	0.840401
490.945	310.539	0.0874507
491.187	23330.6	6.57013
491.69	148.638	0.0418578
491.962	104.958	0.0295571
492.231	1704.1	0.479892
492.426	36.0208	0.0101438
493.197	206.409	0.0581267
493.322	75.9398	0.0213854
494.116	504.248	0.142001
495.175	124.511	0.0350636
505.241	124.511	0.0350636
506.171	1777.08	0.500442
507.099	1397.34	0.393505
507.747	124.511	0.0350636
509.896	124.511	0.0350636
512.414	249.023	0.0701273
513.064	124.511	0.0350636
514.814	378.186	0.106501
515.245	378.186	0.106501
519.257	2286.3	0.643844
520.214	124.511	0.0350636
528.019	725.552	0.204322
528.262	79.477	0.0223815
528.647	378.186	0.106501
529.264	889.604	0.250521
529.829	252.124	0.0710005
530.525	1902.94	0.535888
531.277	756.371	0.213002
534.013	252.124	0.0710005
535.163	1143.47	0.322013
537.906	887.472	0.249921
538.932	1008.5	0.284002
541.672	1015.47	0.285967
542.125	76.9626	0.0216734
542.299	2690.66	0.757717
543.196	145.573	0.0409947
543.343	88.6811	0.0249735
543.677	2156.81	0.607379
544.74	2136.91	0.601776
544.943	3460.09	0.974394
545.203	4181.32	1.1775
545.356	964.523	0.271619
545.903	889.414	0.250468
546.299	6074.65	1.71068
547.052	123.305	0.034724
547.3	340.979	0.0960231
547.508	227.707	0.0641246
549.121	249.023	0.0701272
549.384	1523.21	0.42895
551.343	252.124	0.0710005
551.935	630.31	0.177501
552.597	124.511	0.0350636
554.353	124.511	0.0350636
556.366	1008.5	0.284002
557.298	1013.15	0.285312
558.442	763.736	0.215075
558.944	1008.5	0.284002
560.304	630.31	0.177501
562.301	124.511	0.0350636
563.188	630.31	0.177501
564.154	124.511	0.0350636
565.177	252.124	0.0710005
569.943	378.186	0.106501
570.347	252.124	0.0710005
577.871	249.023	0.0701273
581.617	252.124	0.0710005
583.249	630.31	0.177501
584.407	1143.47	0.322013
584.791	249.023	0.0701273
585.121	72.5947	0.0204434
585.371	1543.82	0.434755
585.615	23.5734	0.00663849
585.747	180.164	0.0507359
585.946	3155.55	0.888633
586.247	168.863	0.0475533
586.416	3405.17	0.958928
586.903	114.329	0.0321962
587.196	747.692	0.210557
587.36	438.647	0.123527
588.357	1523.21	0.42895
589.102	763.736	0.215075
590.326	1651.21	0.464996
591.292	1008.5	0.284002
591.776	1015.47	0.285967
593.518	2030.94	0.571934
595.389	124.511	0.0350636
598.418	124.511	0.0350636
602.299	2065.53	0.581672
602.511	375.562	0.105762
603.402	377.023	0.106173
606.386	1269.34	0.357459
608.585	1386.68	0.390503
608.982	252.124	0.0710005
610.818	378.186	0.106501
611.499	378.186	0.106501
613.296	504.248	0.142001
613.879	124.511	0.0350636
615.261	630.31	0.177501
617.026	252.124	0.0710005
618.111	504.248	0.142001
618.688	1682.86	0.47391
618.898	3161.34	0.890264
619.311	127532	35.9142
619.687	428.207	0.120587
620.015	593.146	0.167036
620.308	29564.1	8.32555
620.609	4.05451	0.00114179
620.773	83.2314	0.0234388
621.14	237.508	0.0668844
621.449	5592.25	1.57483
622.786	124.511	0.0350636
623.101	759.472	0.213875
626.272	1260.62	0.355003
627.502	2411.78	0.679181
627.918	378.186	0.106501
628.319	32.6823	0.00920365
628.456	883.596	0.248829
629.291	882.433	0.248502
630.392	4438.89	1.25003
630.596	263.69	0.0742576
632.271	1397.34	0.393505
634.328	124.511	0.0350635
634.673	984.063	0.277122
634.882	72.4004	0.0203887
635.178	805.174	0.226745
635.374	3297.66	0.928653
635.67	22.1326	0.00623275
635.977	121.799	0.0342998
636.242	1251.84	0.35253
636.462	782.591	0.220385
636.69	135.407	0.038132
636.889	1608.15	0.452871
637.207	1743.88	0.491094
637.383	246.016	0.0692804
637.605	154.79	0.0435903
637.808	80.4369	0.0226518
638.142	16.8037	0.00473207
638.339	2633.97	0.74175
641.054	249.023	0.0701273
644.258	377.023	0.106173
645.043	124.511	0.0350636
645.51	195.612	0.0550863
645.709	1625.65	0.457798
646.15	926.489	0.260908
646.433	7930.71	2.23336
647.222	1394.04	0.392575
647.726	1397.34	0.393505
650.806	756.371	0.213002
651.246	761.019	0.21431
652.323	124.511	0.0350636
652.851	124.511	0.0350636
654.729	249.023	0.0701273
657.673	2164.31	0.609492
658.259	588.618	0.16576
658.387	281.906	0.0793873
658.569	150.334	0.0423354
659.129	396.942	0.111783
659.302	878.105	0.247283
659.644	1910.36	0.537975
659.999	6767.32	1.90574
660.385	91401.4	25.7395
660.776	134.264	0.03781
661.17	871.737	0.24549
661.372	9537.57	2.68587
661.775	344.3	0.0969581
662.291	1025.46	0.288781
662.503	1337.84	0.376748
663.001	117.895	0.0332003
663.222	1091.75	0.307448
665.019	115.519	0.0325312
665.286	234.76	0.0661106
665.956	311.625	0.0877565
666.227	306.369	0.0862764
666.678	14134.4	3.98039
667.333	355101	100
667.839	369.296	0.103997
667.97	114.082	0.0321267
668.345	142378	40.0949
668.889	192.56	0.0542268
669.332	10975.8	3.0909
670.406	378.417	0.106566
670.938	504.556	0.142088
671.458	124.588	0.0350853
671.919	504.556	0.142088
672.848	633.951	0.178527
673.642	378.417	0.106566
674.376	249.176	0.0701705
675.341	1903.87	0.536148
675.797	355.048	0.0999848
676.047	78.1018	0.0219942
676.355	6167.92	1.73695
677.431	5091.95	1.43394
677.881	630.695	0.17761
678.391	252.278	0.071044
682.149	124.588	0.0350853
683.709	124.588	0.0350853
684.856	2157.85	0.607673
688.357	378.417	0.106566
689.333	249.176	0.0701705
696.161	124.588	0.0350853
697.995	252.278	0.071044
698.404	124.588	0.0350853
701.303	115.754	0.0325974
701.517	1259.17	0.354594
702.947	252.278	0.071044
706.68	249.176	0.0701705
707.337	924.56	0.260365
707.531	130.046	0.0366223
709.366	1650.97	0.464928
715.773	124.588	0.0350853
720.141	124.588	0.0350853
721.882	1009.11	0.284176
722.638	124.588	0.0350853
723.398	378.417	0.106566
725.017	124.588	0.0350853
725.434	252.278	0.071044
728.904	630.695	0.17761
734.289	124.588	0.0350853
736.374	249.176	0.0701705
736.842	1015.94	0.286097
739.743	1143.94	0.322143
743.307	124.588	0.0350853
744.487	504.556	0.142088
746.032	124.588	0.0350853
746.817	124.588	0.0350853
749.354	2295.2	0.646352
750.288	252.278	0.071044
753.214	165.426	0.0465856
753.398	55.8389	0.0157248
756.386	124.588	0.0350853
757.207	124.588	0.0350853
759.167	249.176	0.0701705
761.7	249.176	0.0701705
763.984	123.192	0.0346922
764.301	118	0.03323
765.19	124.588	0.0350853
768.895	252.278	0.071044
770.26	55.1982	0.0155443
770.423	16.808	0.00473329
772.469	378.417	0.106566
772.904	889.951	0.250619
773.676	630.695	0.17761
774.429	124.588	0.0350853
779.262	93.7287	0.0263949
779.53	717.11	0.201945
785.75	124.588	0.0350853
788.311	241.929	0.0681294
788.663	1377.76	0.387991
790.466	504.556	0.142088
790.98	1269.92	0.357622
791.406	630.695	0.17761
805.3	504.556	0.142088
808.539	124.588	0.0350853
809.568	504.556	0.142088
812.477	2043.65	0.575511
814.05	252.278	0.071044
815.394	252.278	0.071044
817.97	124.588	0.0350853
818.594	124.588	0.0350853
819.699	163.862	0.0461451
819.992	902.976	0.254287
820.413	19068.8	5.36997
820.945	648.664	0.18267
821.429	11063.5	3.1156
822.101	332.965	0.0937661
822.323	1129.88	0.318186
822.578	5332.98	1.50182
823.104	68.9879	0.0194277
823.4	1540.37	0.433784
823.62	142.94	0.0402533
824.274	1402.56	0.394975
827.402	378.417	0.106566
829.637	124.588	0.0350853
832.384	124.588	0.0350853
836.264	249.176	0.0701705
839.255	480.683	0.135365
839.555	195.056	0.0549298
850.67	124.588	0.0350853
852.027	252.278	0.071044
852.468	278.019	0.0782929
852.748	1688.31	0.475444
853.528	889.951	0.250619
854.68	630.695	0.17761
855.802	124.588	0.0350853
856.507	124.588	0.0350853
860.223	788.609	0.22208
860.443	242.211	0.0682091
860.911	1135.55	0.319783
861.305	802.431	0.225972
861.624	978.998	0.275695
862.527	2787.1	0.784875
863.215	45.4393	0.0127961
863.61	9255.16	2.60634
864.05	411.414	0.115858
864.44	115278	32.4634
865.453	51327.1	14.4542
866.113	531.815	0.149764
866.441	7970.57	2.24459
867.294	124.588	0.0350853
867.937	124.588	0.0350853
868.986	124.588	0.0350853
871.069	252.278	0.071044
873.642	378.417	0.106566
877.231	111.799	0.0314838
877.503	96.9855	0.0273121
879.465	2031.87	0.572195
880.511	1768.85	0.498126
880.747	7.62098	0.00214614
881.268	630.695	0.17761
884.307	1400.52	0.394399
890.475	124.588	0.0350853
893.593	6598.59	1.85823
893.921	6487.7	1.827
894.451	220225	62.0176
895.071	1664.7	0.468795
895.465	79144.5	22.2879
895.99	141.657	0.039892
896.464	34992.3	9.85417
896.952	438.439	0.123469
897.571	8404.84	2.36688
898.718	1015.94	0.286097
900.681	124.588	0.0350853
902.508	124.588	0.0350853
905.719	124.588	0.0350853
909.49	124.588	0.0350853
911.755	378.417	0.106566
912.552	6756.72	1.90276
912.921	98.0691	0.0276172
913.456	611.496	0.172203
913.704	1399.81	0.394201
914.454	74.2613	0.0209127
914.68	135.524	0.0381648
914.941	59.4023	0.0167283
916.481	252.278	0.071044
924.807	252.278	0.071044
929.523	378.417	0.106566
931.471	124.588	0.0350853
932.707	889.951	0.250619
933.242	1261.39	0.35522
937.262	124.588	0.0350853
938.845	373.765	0.105256
943.9	504.556	0.142088
951.89	504.556	0.142088
953.102	504.556	0.142088
955.179	889.951	0.250619
955.902	378.417	0.106566
956.61	1395.9	0.3931
957.242	378.417	0.106566
957.718	192.267	0.0541443
957.908	378.278	0.106527
958.17	18.507	0.00521176
964.035	1209.13	0.340502
964.321	22.2609	0.00626889
964.469	11.035	0.00310757
965.667	635.968	0.179095
970.043	252.278	0.071044
981.404	1651.9	0.465192
987.679	377.952	0.106435
993.432	378.417	0.106566
1000.49	1141.92	0.321576
1005.3	504.556	0.142088
1007.21	124.588	0.0350853
1008.4	881.309	0.248185
1008.78	98.0709	0.0276177
1010.11	250.727	0.0706072
1010.49	118	0.03323
1013.74	124.588	0.0350853
1022.56	630.695	0.17761
1026.87	124.588	0.0350853
1031.5	252.278	0.071044
1039.09	124.588	0.0350853
1040.33	504.556	0.142088
1046.37	630.695	0.17761
1047.38	378.417	0.106566
1049.94	630.695	0.17761
1053.91	507.968	0.143049
1058.63	504.556	0.142088
1060.23	378.417	0.106566
1063.6	236.311	0.0665473
1063.92	96.9855	0.0273121
1064.68	1015.94	0.286097
1066.55	124.588	0.0350853
1068.62	889.951	0.250619
1069.7	1750.73	0.493024
1069.99	86.4563	0.0243469
1070.58	252.278	0.071044
1077.83	124.588	0.0350853
1078.56	1513.67	0.426264
1083.01	240.534	0.0677366
1083.39	485.255	0.136652
1085.04	249.176	0.0701705
1086.6	1018.72	0.286882
1088.6	124.588	0.0350853
1090.93	504.556	0.142088
1096.83	124.588	0.0350853
1097.59	124.588	0.0350853
1098.98	504.556	0.142088
1101.1	124.588	0.0350853
1103.95	124.588	0.0350853
1104.6	249.176	0.0701705
1105.27	252.278	0.071044
1107.22	630.695	0.17761
1111.62	630.695	0.17761
1112.61	1009.11	0.284176
1113.6	756.834	0.213132
1114.37	886.071	0.249526
1115.6	756.834	0.213132
1116.56	3194.71	0.899662
1117.82	378.417	0.106566
1118.45	378.417	0.106566
1119.54	124.588	0.0350853
1141.45	629.144	0.177173
1141.88	367.913	0.103608
1143.76	124.588	0.0350853
1148.03	121.797	0.0342991
1148.44	735.827	0.207216
1160.65	252.278	0.071044
1167.48	889.951	0.250619
1170.57	252.278	0.071044
1172.85	630.695	0.17761
1176.27	756.834	0.213132
1179.68	124.588	0.0350853
1180.98	124.588	0.0350853
1183.48	758.564	0.213619
1184.02	119.855	0.0337524
1185.88	890.183	0.250684
1186.55	124.639	0.0350996
1187.55	630.952	0.177682
1190.51	124.639	0.0350996
1191.44	252.381	0.0710729
1195.37	1009.52	0.284291
1198.81	504.761	0.142146
1200.39	203.625	0.0573428
1200.65	70.9293	0.0199744
1201.35	94.424	0.0265907
1201.74	567.849	0.159912
1203.75	378.571	0.106609
1209.05	249.278	0.0701993
1218.25	1271.2	0.357984
1220.35	252.381	0.0710729
1228.33	124.639	0.0350996
1230.82	890.183	0.250684
1234	378.571	0.106609
1243.79	124.639	0.0350996
1247.74	252.381	0.0710729
1248.51	757.142	0.213219
1249.95	124.639	0.0350996
1251.19	252.381	0.0710729
1252.87	124.639	0.0350996
1254.74	124.639	0.0350996
1257.35	124.639	0.0350996
1258.59	244.753	0.0689248
1259.08	226.507	0.0637867
1259.95	1395.07	0.392865
1261.67	124.639	0.0350996
1264.79	71.2535	0.0200657
1265.1	1427.1	0.401885
1265.67	119.855	0.0337524
1268.65	124.639	0.0350996
1271.48	249.278	0.0701993
1272.87	636.122	0.179138
1273.85	249.278	0.0701993
1276.43	378.571	0.106609
1277.65	504.761	0.142146
1279.13	883.333	0.248755
1279.92	124.639	0.0350996
1281.43	630.952	0.177682
1285.64	373.918	0.105299
1287.71	378.571	0.106609
1291.49	104.475	0.0294212
1291.87	79.4512	0.0223742
1292.36	119.855	0.0337524
1293.25	728.16	0.205057
1293.71	324.998	0.0915225
1294.15	330.574	0.0930929
1294.97	504.761	0.142146
1304_433
#433.21
m/z	intensity
242.832	503.733	100
259.987	248.766	49.3846
287.003	377.8	75
298.765	124.511	24.7178
1304_463
#463.25
m/z	intensity
114.005	124.383	8.91502
117.935	124.383	8.91502
170.86	124.383	8.91502
201.415	124.383	8.91502
227.054	379.35	27.1895
237.019	124.383	8.91502
259.1	1395.21	100
260.064	124.511	8.92422
359.328	378.186	27.106
455.217	124.511	8.92422
622.753	124.588	8.92972
625.879	124.588	8.92972
657.861	124.588	8.92972
832.472	124.588	8.92972
1181.09	124.639	8.93338
1304.74	124.639	8.93338
1507.48	124.639	8.93338
1722.03	124.676	8.93599
2338.78	124.703	8.93795
2418.2	124.703	8.93795
2660.03	124.703	8.93795
3450.96	124.724	8.93946
4813.76	124.741	8.94068
1304_619
#619.3
m/z	intensity
210.554	248.766	4.63291
241.091	124.383	2.31646
286.734	251.866	4.69065
415.145	630.31	11.7386
445.047	252.124	4.69544
490.208	195.392	3.63889
490.343	25.905	0.482443
490.865	379.473	7.06714
490.982	182.454	3.39795
491.158	5369.54	100
544.905	124.511	2.31885
545.221	378.186	7.04317
546.243	889.604	16.5676
589.381	124.511	2.31885
1304_660
#660.34
m/z	intensity
161.983	377.8	0.212239
165.924	1012.37	0.568729
176.035	377.8	0.212239
182.943	377.8	0.212239
192.998	2414.88	1.35663
198.016	1140.37	0.640636
199.141	124.383	0.0698756
205.007	629.666	0.353732
210.789	124.383	0.0698756
211.03	8418.17	4.72913
211.949	1264.5	0.710366
216.915	124.383	0.0698756
221.684	629.666	0.353732
226.882	248.766	0.139751
227.027	629.666	0.353732
229.144	1394.05	0.783145
243.004	377.8	0.212239
245.033	5645.46	3.17149
245.126	111.167	0.0624511
245.332	1448.68	0.813834
246.026	124.511	0.0699477
246.999	889.019	0.49943
250.009	1396.36	0.784446
251.074	124.511	0.0699477
271.089	1008.5	0.56655
271.944	378.186	0.212456
276.01	378.186	0.212456
279.304	124.511	0.0699477
283.116	889.604	0.499759
289.053	1649.08	0.926413
304.132	1269.34	0.713086
307.319	2425.01	1.36232
315.121	1269.34	0.713086
319.142	1774.94	0.997123
320.028	124.511	0.0699477
323.051	889.604	0.499759
325.948	507.736	0.285234
339.185	252.124	0.141637
341.578	252.124	0.141637
348.003	124.511	0.0699477
348.517	124.511	0.0699477
353.136	3310.29	1.85964
354.153	507.736	0.285234
354.985	504.248	0.283275
356.186	1902.94	1.06903
367.183	2028.81	1.13974
383.158	882.433	0.495731
387.176	889.604	0.499759
397.144	252.124	0.141637
402.059	378.186	0.212456
404.116	124.511	0.0699477
415.157	28672.7	16.1076
416.086	3024.88	1.69931
416.247	869.708	0.488582
417.036	153.13	0.0860251
417.205	1802.31	1.0125
418.136	252.124	0.141637
418.717	378.186	0.212456
428.217	2299.34	1.29172
431.131	1658.53	0.931723
432.068	378.961	0.212892
432.803	45.5307	0.0255781
433.185	178007	100
433.911	157.203	0.0883132
434.182	9640.49	5.41581
434.322	428.461	0.240699
434.778	2029.8	1.14029
435.016	23.5953	0.0132553
435.126	103.124	0.0579327
435.228	83.8231	0.0470899
445.076	252.124	0.141637
461.113	124.511	0.0699477
462.142	2169.01	1.2185
471.943	70.0772	0.0393678
472.211	3717.8	2.08857
473.116	1238.56	0.695795
473.263	408.091	0.229256
473.493	114.433	0.0642857
474.255	252.124	0.141637
491.097	504.248	0.283275
530.245	378.186	0.212456
542.258	378.186	0.212456
568.129	124.588	0.0699908
585.281	1015.94	0.570729
586.242	14807.4	8.31844
587.301	124.588	0.0699908
589.444	124.588	0.0699908
590.27	378.417	0.212586
618.333	378.417	0.212586
633.383	630.695	0.35431
732.769	124.588	0.0699908
1926.25	124.676	0.0700399
3725.55	124.724	0.0700672
1304_667
#667.32
m/z	intensity
166.744	124.383	2.79179
212.039	124.383	2.79179
226.79	500.631	11.2367
226.911	457.018	10.2578
227.222	503.733	11.3063
227.692	377.8	8.47976
227.954	503.733	11.3063
242.727	377.8	8.47976
257.742	1007.47	22.6127
258.093	1259.33	28.2659
258.25	124.383	2.79179
258.582	124.339	2.7908
258.739	2405.68	53.9959
258.949	4455.31	100
259.125	560.77	12.5866
259.668	632.234	14.1906
259.905	852.479	19.134
260.033	455.701	10.2283
286.986	251.866	5.65317
287.522	248.766	5.58359
314.804	18.4533	0.414187
314.901	346.069	7.76756
315.095	143.336	3.2172
315.183	35.7139	0.801603
315.784	380.124	8.53192
315.973	57.6045	1.29294
316.061	23.2205	0.521187
403.152	124.511	2.79467
429.883	114.726	2.57503
430.054	80.4476	1.80566
431.26	1651.21	37.0616
432.022	1266.04	28.4164
433.813	305.852	6.8649
433.997	26.6026	0.597099
440.947	2030.94	45.5848
450.057	756.371	16.9768
462.718	740.167	16.6131
462.918	175.501	3.93914
463.096	598.298	13.4289
463.279	1936.76	43.4708
463.558	364.998	8.19242
464.102	124.511	2.79467
464.325	114.435	2.56851
464.866	1523.21	34.1886
475.311	252.124	5.65895
493.172	1008.5	22.6358
534.968	504.248	11.3179
633.042	252.124	5.65895
1304_864
#864.41
m/z	intensity
178.394	1394.05	39.0347
211.029	503.733	14.105
226.894	251.866	7.05251
229.163	377.8	10.5788
230.967	248.766	6.9657
241.93	124.383	3.48285
245.251	377.8	10.5788
258.231	124.383	3.48285
258.785	226.104	6.33113
258.903	925.534	25.9159
259.002	602.42	16.8683
270.974	1268.37	35.5157
286.122	124.383	3.48285
299.221	124.511	3.48644
302.065	1905.08	53.344
311.021	1530.95	42.8682
315.071	1917.76	53.699
315.203	810.185	22.686
316.034	124.511	3.48644
325.202	124.511	3.48644
325.971	889.604	24.9098
327.065	1395.21	39.0672
335.66	1523.21	42.6513
341.169	124.511	3.48644
351.064	378.186	10.5896
359.08	1397.34	39.1269
370.84	124.511	3.48644
374.942	103.777	2.90585
375.092	303.383	8.49501
383.14	1269.34	35.5428
399.116	882.433	24.709
400.092	249.023	6.97288
400.746	829.681	23.2319
400.906	69.5026	1.94614
401.034	665.208	18.6265
401.161	1975.63	55.3196
401.983	378.186	10.5896
403.1	1786.91	50.0353
408.112	252.124	7.05971
414.981	597.168	16.7213
415.181	1961.95	54.9366
416.161	504.248	14.1194
419.215	124.511	3.48644
430.998	191.511	5.3625
431.131	277.018	7.75677
431.228	169.48	4.74562
431.95	751.487	21.0424
432.127	673.037	18.8457
432.673	1143.47	32.0183
446.853	124.511	3.48644
447.109	630.31	17.6493
449.137	373.534	10.4593
449.497	1774.94	49.7002
450.11	1777.08	49.7599
462.845	154.996	4.34005
462.974	23.2205	0.650197
484.2	124.511	3.48644
487.161	249.023	6.97288
489.52	249.023	6.97288
492.159	2282.68	63.9173
495.086	756.371	21.1791
506.403	763.736	21.3853
519.267	1147.34	32.1267
519.586	124.511	3.48643
543.105	378.186	10.5896
551.207	882.433	24.709
556.991	1137.84	31.8605
557.311	2005.3	56.1503
558.164	378.186	10.5896
570.237	1134.56	31.7687
575.252	124.511	3.48644
576.023	249.023	6.97288
596.152	756.371	21.1791
601.342	124.511	3.48644
604.205	630.31	17.6493
605.191	1100.84	30.8246
605.408	241.343	6.75783
619.128	188.978	5.29156
619.273	644.925	18.0585
619.456	206.55	5.7836
620.296	124.511	3.48644
625.353	252.124	7.05971
626.215	1526.69	42.7488
634.287	630.31	17.6493
634.931	1777.08	49.7599
636.318	378.186	10.5896
636.962	124.511	3.48644
637.375	3571.3	100
637.774	124.511	3.48644
638.362	1658.92	46.4512
644.933	378.186	10.5896
645.584	1005.36	28.1511
645.856	677.467	18.9697
646.049	22.7042	0.635738
646.28	2765.03	77.4236
660.24	756.371	21.1791
666.53	75.6623	2.11862
666.7	463.583	12.9808
669.338	1015.94	28.4472
675.26	378.417	10.596
676.041	696.549	19.5041
676.254	245.162	6.86478
676.418	415.132	11.6241
677.103	1265.11	35.4242
687.857	124.588	3.48859
706.329	252.278	7.06403
706.787	504.556	14.1281
707.289	2682.44	75.111
792.62	124.588	3.48859
822.365	1670.52	46.7763
822.574	485.566	13.5963
823.035	124.588	3.48859
823.43	370.201	10.366
824.11	226.679	6.34722
824.299	410.814	11.5032
825.062	252.278	7.06403
1304_894
#894.43
m/z	intensity
208.932	629.666	3.75634
212.926	248.766	1.48404
225.892	251.866	1.50254
226.367	124.383	0.742021
226.833	124.351	0.74183
226.964	1310.93	7.82048
227.055	794.403	4.7391
227.294	755.599	4.50761
229.078	251.866	1.50254
241.972	377.8	2.2538
243.074	248.766	1.48404
244.257	124.383	0.742021
244.562	124.383	0.742021
245.586	124.383	0.742021
251.972	377.8	2.2538
257.807	124.383	0.742021
258.36	248.765	1.48403
258.597	641.631	3.82772
258.691	7.10902	0.0424096
258.763	1376.65	8.21254
258.872	294.876	1.75911
258.98	4247.42	25.3384
259.124	1750.78	10.4445
259.376	248.766	1.48404
259.561	124.383	0.742021
259.737	251.866	1.50254
260.074	1522.05	9.07994
264.094	763.349	4.55384
267.964	1014.7	6.0533
268.283	377.8	2.2538
269.061	124.383	0.742021
272.032	503.733	3.00507
272.746	124.383	0.742021
286.442	1007.47	6.01015
286.763	124.383	0.74202
287.006	506.831	3.02355
309.008	504.248	3.00814
309.839	124.511	0.742786
310.225	2158.94	12.8794
314.866	378.186	2.25611
326.691	445.821	2.6596
326.829	376.731	2.24743
327.084	378.186	2.25611
339.036	756.371	4.51222
370.807	252.124	1.50407
373.032	124.511	0.742786
383.257	507.736	3.02895
385.136	252.124	1.50407
391.255	249.023	1.48557
397.708	120.439	0.718492
397.936	1726.84	10.3016
399.107	1521.08	9.07414
400.724	252.124	1.50407
401.314	1143.47	6.8215
402.121	378.186	2.25611
404.26	1523.21	9.08686
408.077	1015.47	6.05791
409.868	1905.08	11.3649
411.168	1143.47	6.8215
413.102	124.511	0.742786
415.077	252.124	1.50407
415.464	1651.21	9.85045
415.707	592.618	3.53533
416.194	759.472	4.53071
417.278	1008.5	6.01629
422.017	249.023	1.48557
425.823	249.023	1.48557
426.474	252.124	1.50407
427.107	504.248	3.00814
431.096	300.914	1.79514
431.209	543.07	3.23974
431.713	378.186	2.25611
434.073	630.31	3.76018
440.197	1902.94	11.3522
441.277	758.116	4.52262
441.512	353.576	2.10929
447.157	252.124	1.50407
448.876	378.186	2.25611
449.137	249.023	1.48557
450.042	1649.08	9.83774
453.62	378.186	2.25611
454.005	2571.67	15.3416
454.253	1658.96	9.8967
455.164	630.31	3.76018
456.119	428.501	2.55627
456.255	25.2743	0.150777
456.569	504.248	3.00814
461.057	18.4534	0.110085
461.174	346.902	2.06948
461.448	1134.56	6.76832
462.003	100.27	0.598171
462.204	2002.39	11.9455
462.686	82.9377	0.494774
462.888	4976.55	29.6882
463.247	16762.8	100
463.609	851.004	5.07676
463.893	567.305	3.38432
464.176	6361.4	37.9496
469.954	283.351	1.69036
470.111	341.503	2.03727
471.078	104.94	0.626028
471.24	188.948	1.12719
472	124.511	0.742786
476.775	717.478	4.28019
476.926	141.121	0.841873
477.076	173.161	1.03301
484.161	882.433	5.26425
486.673	756.371	4.51222
487.192	378.186	2.25611
490.682	199.432	1.18973
490.826	24.6161	0.14685
490.999	70.6966	0.421748
491.217	3129.66	18.6703
492.183	272.226	1.62399
492.335	1013.92	6.04862
500.266	378.186	2.25611
510.524	1397.34	8.33598
527.889	249.023	1.48557
528.291	1139.4	6.79722
531.244	1646.94	9.82502
531.954	504.248	3.00814
541.855	109.783	0.654924
542.055	897.651	5.35504
542.233	157.019	0.936712
542.578	195.392	1.16563
542.72	29.2184	0.174306
542.902	453.088	2.70294
543.123	591.262	3.52724
544.008	252.124	1.50407
544.276	1008.5	6.01629
544.959	119.098	0.710491
545.32	6145.61	36.6623
545.875	504.248	3.00814
546.246	249.023	1.48557
546.87	378.186	2.25611
561.163	504.248	3.00814
570.263	1260.62	7.52036
573.431	504.248	3.00814
584.159	1395.4	8.32438
594.648	882.433	5.26425
604.946	504.248	3.00814
614.306	373.534	2.22836
615.074	124.511	0.742786
619.055	1926.07	11.4902
619.318	5314.49	31.7041
619.85	70.6859	0.421684
619.992	439.73	2.62325
620.17	114.341	0.682113
620.868	124.511	0.742786
621.326	124.511	0.742786
622.296	889.604	5.30703
635.023	114.722	0.684388
635.297	1706.35	10.1794
646.604	252.124	1.50407
657.544	507.347	3.02664
657.878	187.057	1.11591
658.048	82.9275	0.494713
658.211	25.1938	0.150296
658.461	628.22	3.74771
658.599	518.326	3.09213
663.392	249.023	1.48557
665.019	124.588	0.743244
666.951	2798.65	16.6956
667.214	1822.47	10.8722
667.448	2918.67	17.4116
667.866	1809.44	10.7944
668.239	1319.71	7.87285
668.511	40.8523	0.243709
668.668	103.232	0.615841
668.917	212.023	1.26484
669.6	252.278	1.50499
670.106	252.278	1.50499
700.636	252.278	1.50499
730.197	630.695	3.76248
733.363	1269.92	7.57584
819.071	252.278	1.50499
819.876	249.176	1.48649
821.474	630.695	3.76248
823.431	1775.87	10.5941
846.122	249.176	1.48649
853.603	252.278	1.50499

## Sheet: B-Tetra-T2_Globo-H-Hexa_3_1
1304
#1304.65
m/z	intensity
314.902	74.6786	0.0209556
314.987	100.588	0.0282259
315.113	935.739	0.262578
322.351	249.023	0.0698784
322.825	124.511	0.0349392
323.074	1649.08	0.462748
323.807	630.31	0.176871
328.06	378.186	0.106123
328.991	252.124	0.0707485
338.925	249.023	0.0698784
342.703	378.186	0.106123
351.08	124.511	0.0349392
352.094	889.604	0.249632
352.916	378.186	0.106123
366.131	262.734	0.0737258
366.248	86.9688	0.0244043
369.088	36.9067	0.0103564
369.193	693.804	0.194689
371.192	1141.34	0.320272
372.047	630.31	0.176871
382.745	756.371	0.212246
385.092	1134.56	0.318368
396.907	124.511	0.0349392
398.074	124.511	0.0349392
399.042	378.186	0.106123
400.799	338.334	0.0949399
401.125	12062.9	3.38497
401.494	124.509	0.0349385
401.884	633.023	0.177633
403.319	378.186	0.106123
403.856	252.124	0.0707484
404.119	889.604	0.249632
414.2	249.023	0.0698784
414.808	219.97	0.0617257
415.076	1884.8	0.528895
415.232	396.309	0.111208
415.332	226.023	0.0634244
415.486	425.569	0.119419
416.153	8782.21	2.46438
416.987	44.3144	0.0124351
417.119	925.992	0.259843
417.947	124.511	0.0349392
419.112	107.53	0.030174
419.249	579.873	0.162718
420.121	252.124	0.0707485
424.383	3954.03	1.10954
431.125	16940.9	4.75378
432.764	474.37	0.133113
432.969	1827.96	0.512946
433.185	15927.5	4.46941
433.395	82.7545	0.0232218
433.639	630.161	0.17683
434.027	20.354	0.00571154
434.213	3930.89	1.10305
444.827	3063.44	0.859633
445.109	2272.03	0.637554
445.305	80.4419	0.0225728
446.298	1523.21	0.427428
446.853	123.153	0.0345579
447.117	5332.47	1.49635
448.189	249.023	0.0698784
448.803	869.207	0.243908
448.95	463.563	0.13008
449.129	2552.6	0.716285
449.282	3392.67	0.952017
449.505	108.345	0.0304027
449.808	630.306	0.17687
450.158	1269.34	0.35619
450.623	249.023	0.0698784
450.892	54.6002	0.0153214
450.997	23.2205	0.00651591
451.27	1134.56	0.318368
457.031	249.023	0.0698784
457.963	133.396	0.0374324
458.074	30.2609	0.00849152
458.2	1496.07	0.419813
458.48	114.433	0.032111
459.058	236.33	0.0663166
459.256	601.242	0.168715
461.089	763.736	0.214312
462.769	718.588	0.201643
463.15	82336.3	23.1044
463.518	887.696	0.249097
463.942	148.129	0.0415664
464.136	4524.4	1.26959
464.319	641.103	0.1799
464.77	124.511	0.0349392
465.238	633.023	0.177633
468.676	1.53983e-13	4.32092e-17
472.075	121.798	0.0341778
472.275	228.87	0.0642233
472.799	1.16889e-14	3.28002e-18
473.353	1397.34	0.392108
478.999	2.62398e-13	7.36315e-17
484.655	249.023	0.0698784
485.996	5.11124e-14	1.43427e-17
487.343	504.248	0.141497
488.225	2.77047e-14	7.77422e-18
489.114	239.044	0.0670781
489.321	80.4476	0.0225744
490.117	2.46247e-14	6.90995e-18
490.955	402.753	0.113017
491.172	2086.57	0.585512
491.949	504.248	0.141497
492.357	1008.5	0.282994
501.249	124.511	0.0349392
513.193	2156.81	0.605223
515.864	252.124	0.0707485
517.351	504.248	0.141497
519.222	39.7916	0.0111659
519.376	1866.78	0.523836
520.018	252.124	0.0707485
520.358	1008.5	0.282994
521.102	889.604	0.249632
527.241	630.31	0.176871
532.065	124.511	0.0349392
538.333	124.511	0.0349392
542.282	249.023	0.0698784
544.749	1143.47	0.32087
545.165	2243.7	0.629606
545.366	482.588	0.135419
545.683	124.509	0.0349385
546.126	422.372	0.118522
546.313	948.225	0.266082
546.985	252.124	0.0707485
557.222	1015.47	0.284952
559.396	1649.08	0.462748
571.175	1274.93	0.357757
572.398	378.186	0.106123
575.28	124.511	0.0349392
587.292	124.511	0.0349392
589.441	1143.47	0.32087
591.311	80.9567	0.0227173
591.456	26.6027	0.00746498
596.236	756.371	0.212246
598.362	124.511	0.0349392
602.413	124.511	0.0349392
602.99	252.124	0.0707485
603.343	1395.21	0.39151
604.085	73.3851	0.0205926
604.241	1248.33	0.350293
604.411	757.551	0.212576
605.234	1015.47	0.284952
606.223	124.511	0.0349392
606.506	124.511	0.0349392
610.158	249.023	0.0698784
618.74	592.005	0.166123
619.28	25448.1	7.14099
620.064	140.506	0.0394275
620.238	2475.67	0.694697
620.447	664.346	0.186422
620.696	307.633	0.086325
621.297	1015.47	0.284952
621.991	359.485	0.100875
622.228	715.774	0.200853
623.789	249.023	0.0698784
625.281	124.511	0.0349392
625.726	252.124	0.0707485
626.288	1204.54	0.338006
626.446	344.145	0.0965705
626.861	249.023	0.0698784
627.307	504.248	0.141497
630.445	504.248	0.141497
634.097	124.511	0.0349392
635.244	3565.36	1.00048
636.202	354.151	0.0993784
636.473	733.929	0.205948
637.283	36600.2	10.2704
637.647	1265.04	0.354982
638.123	625.941	0.175645
638.322	3275.27	0.919074
639.224	123.155	0.0345585
639.457	114.435	0.0321116
640.124	124.511	0.0349392
643.586	124.511	0.0349392
644.117	120.867	0.0339166
644.271	1280.28	0.359258
644.442	2781.35	0.780475
645.343	5213.74	1.46303
645.727	215.412	0.0604468
646	696.213	0.195364
646.196	1281.99	0.359739
646.337	3126.52	0.877332
646.792	474.212	0.133069
647.15	345.594	0.0969771
647.32	2096.41	0.588273
648.016	602.926	0.169187
648.294	651.14	0.182717
651.07	378.186	0.106123
657.957	756.371	0.212246
658.376	124.511	0.0349392
659.296	378.186	0.106123
660.06	244.962	0.0687388
660.251	2606.66	0.731456
660.407	1643.99	0.461321
660.791	788.513	0.221265
660.982	16.9072	0.00474434
661.253	7379.99	2.0709
662.305	2284.81	0.641142
663.281	378.186	0.106123
665.388	882.973	0.247771
666.837	318.17	0.0892817
667.303	61796.7	17.3408
668.312	14454.3	4.05603
668.903	106.84	0.0299804
669.178	456.753	0.12817
669.373	1230.69	0.345343
670.328	379.968	0.106623
671.25	124.588	0.0349607
675.271	117.687	0.0330242
675.583	1093.18	0.306759
676.282	23332.9	6.54745
676.628	14.5056	0.00407043
677.258	3399.06	0.953812
677.558	2526.75	0.709033
678.229	2034.03	0.570771
680.34	378.417	0.106188
690.328	124.588	0.0349607
695.283	105.598	0.029632
695.525	195.057	0.0547348
707.231	638.325	0.179121
707.404	1190.43	0.334046
707.732	25.7162	0.00721622
708.107	549.592	0.154221
708.273	516.121	0.144829
708.491	15.3295	0.00430161
710.209	252.278	0.0707918
729.304	504.556	0.141584
731.255	378.417	0.106188
732.377	252.278	0.0707918
744.01	882.973	0.247771
761.178	399.257	0.112036
761.431	843.164	0.2366
774.861	252.278	0.0707918
776.571	124.588	0.0349607
788.315	1775.87	0.498327
790.343	252.278	0.0707918
793.528	1915.29	0.537451
803.799	630.695	0.176979
809.474	378.417	0.106188
819.646	124.588	0.0349607
820.57	4584.44	1.28644
821.075	808.265	0.226808
821.411	1784.1	0.500636
821.689	1189.58	0.333807
822.358	38594.3	10.83
822.858	175.303	0.0491917
823.262	1484.99	0.416704
823.493	262.369	0.0736233
823.958	124.588	0.0349607
824.551	124.588	0.0349607
833.444	1785.48	0.501024
834.463	1395.9	0.391705
847.893	124.588	0.0349607
849.632	124.588	0.0349607
850.503	74.0979	0.0207926
850.664	45.4608	0.0127568
862.26	1774.58	0.497966
863.241	122.339	0.0343295
863.673	1832.19	0.51413
864.384	356366	100
865.418	144763	40.6218
866.122	480.176	0.134742
866.443	14289.2	4.0097
867.186	185.286	0.0519931
867.39	580.933	0.163016
868.268	1648.18	0.462496
868.69	874.756	0.245465
869.342	251.658	0.0706177
871.255	124.588	0.0349607
878.081	124.588	0.0349607
886.745	124.588	0.0349607
893.859	301.312	0.0845512
894.399	51731.9	14.5165
895.151	1663.33	0.466747
895.479	12955.6	3.63547
896.087	1028.4	0.288579
896.466	850.349	0.238617
897.376	124.588	0.0349607
898.189	380.278	0.10671
898.58	116.76	0.0327639
898.924	118	0.0331121
912.171	365.122	0.102457
912.518	360.667	0.101207
913.635	630.695	0.176979
966.186	882.973	0.247771
1041.52	378.417	0.106188
1050.15	124.588	0.0349607
1104.45	124.588	0.0349607
1116.31	104.356	0.0292833
1116.65	156.633	0.0439529
1116.84	92.7803	0.0260351
1117.33	198.388	0.0556697
1117.64	539.582	0.151412
1154.94	378.417	0.106188
1158.72	124.588	0.0349607
1208.3	378.571	0.106231
1256.29	124.639	0.034975
1273.81	124.639	0.034975
1291.52	379.605	0.106521
1304_463
#463.14
m/z	intensity
226.626	124.383	4.46708
226.896	2784.44	100
227.036	831.207	29.8519
227.924	1014.7	36.4418
259.913	248.766	8.93416
260.089	251.866	9.04549
260.848	251.866	9.0455
1304_637
#637.35
m/z	intensity
103.791	124.383	0.0969634
108.031	124.383	0.0969634
183.725	124.383	0.0969634
194.067	503.733	0.392687
194.964	503.733	0.392687
196.952	881.533	0.687202
198.041	1014.7	0.791013
199.003	251.866	0.196343
200.033	124.383	0.0969634
204.833	124.383	0.0969634
210.523	124.383	0.0969634
210.879	889.281	0.693243
211.051	175.103	0.136502
211.114	337.638	0.263207
211.187	2406.72	1.87617
211.918	1109.43	0.86486
212.008	59.4911	0.0463765
213.074	889.024	0.693042
214.033	1647.72	1.28449
215.034	251.866	0.196343
222.953	889.024	0.693042
226.998	1874.43	1.46122
227.087	11.5902	0.00903522
229.046	1058.83	0.825419
229.152	436.321	0.340135
229.285	122.812	0.0957383
230.088	3696.06	2.88128
231.039	2676.15	2.08621
232.937	124.383	0.0969634
240.842	251.83	0.196315
241.039	140.36	0.109418
241.121	2192.96	1.70953
245.037	124.383	0.0969634
255.052	2030.94	1.58323
256.833	889.604	0.693494
257.084	882.433	0.687904
257.636	1008.5	0.786176
257.975	1269.34	0.989519
258.267	378.186	0.294816
258.844	335.956	0.261896
259.049	2830.64	2.20663
259.209	1284.89	1.00164
259.865	558.896	0.43569
259.968	117.54	0.0916289
260.085	2208.87	1.72193
261.073	252.124	0.196544
264.45	124.511	0.0970634
269.023	507.736	0.395808
271.103	16794	13.0918
272.006	49.8408	0.0388536
272.104	765.155	0.596479
273.115	1530.57	1.19316
285.107	1143.27	0.891243
286.286	2282.68	1.77947
299.074	761.604	0.593711
300.849	350.811	0.273476
301.106	49726	38.7641
301.44	573.675	0.447211
301.62	78.4996	0.0611947
301.787	239.039	0.186344
302.129	17321.6	13.5031
307.027	504.248	0.393088
313.107	3296.02	2.56943
314.054	818.895	0.638373
314.161	367.715	0.286653
314.585	378.186	0.294816
314.957	53.4138	0.041639
315.143	3387.21	2.64051
316.161	3313.08	2.58272
327.998	504.248	0.393088
329.002	48.9001	0.0381203
329.123	1205.92	0.94008
330.92	94.8787	0.073963
331.16	4450.43	3.46935
331.43	477.949	0.372587
332.099	1260.62	0.982721
340.338	124.511	0.0970634
341.132	890.957	0.694549
341.758	124.511	0.0970634
342.241	378.186	0.294816
343.947	124.511	0.0970634
345.067	630.697	0.491662
346.29	889.604	0.693494
351.093	124.511	0.0970634
357.084	630.31	0.49136
358.1	2169.01	1.69086
358.848	960.399	0.748683
359.065	232.933	0.181584
359.207	1538.64	1.19945
359.464	114.433	0.0892065
359.737	882.433	0.687904
360.182	3826.74	2.98315
361.152	756.371	0.589632
371.109	1774.94	1.38366
376.192	124.511	0.0970634
389.1	56.2559	0.0438545
389.248	3237.36	2.5237
390.365	1649.08	1.28554
399.994	889.604	0.693494
401.201	7134.8	5.56196
402.29	378.186	0.294816
403.095	556.472	0.4338
403.259	903.835	0.704588
415.061	378.186	0.294816
417.221	504.248	0.393088
418.286	3042.15	2.37152
418.57	124.511	0.0970632
418.868	571.981	0.44589
419.023	217.987	0.169933
419.145	900.568	0.702042
419.263	3690.06	2.8766
420.165	3297.64	2.57069
420.568	124.509	0.0970615
422.123	124.511	0.0970634
430.906	332.152	0.258931
431.142	7994.91	6.23247
432.233	887.472	0.691832
433.218	1402.95	1.09368
436.27	507.736	0.395808
444.507	124.511	0.0970634
447.156	6718.17	5.23717
447.351	74.882	0.0583745
447.901	123.164	0.0960128
448.224	1117.57	0.871209
448.348	245.295	0.191221
448.564	1384.99	1.07967
448.854	1064.89	0.83014
449.205	128278	100
449.603	468.188	0.364978
449.725	15.4663	0.0120568
449.9	662.518	0.516469
450.21	41573.7	32.4089
450.508	192.991	0.150447
450.827	966.973	0.753808
451.187	4920.83	3.83605
451.966	124.511	0.0970634
452.271	504.248	0.393088
463.297	1145.02	0.892603
473.024	378.186	0.294816
487.226	124.511	0.0970634
489.166	1795	1.3993
489.375	928.082	0.72349
489.928	1008.5	0.786176
490.241	1015.47	0.791615
504.387	1145.02	0.892603
518.294	891.344	0.694851
519.21	4963.82	3.86956
520.244	239.098	0.18639
520.36	168.946	0.131702
521.227	252.124	0.196544
532.157	252.124	0.196544
534.049	761.604	0.593711
548.637	378.186	0.294816
555.129	124.588	0.0971232
563.226	756.834	0.589993
579.235	249.176	0.194246
592.01	124.588	0.0971232
604.317	861.111	0.671283
604.615	911.237	0.710358
605.243	2412.45	1.88063
699.569	124.588	0.0971232
932.915	124.588	0.0971232
1078.59	124.639	0.097163
1351.75	124.639	0.097163
1361.43	124.639	0.097163
1441.64	124.639	0.097163
1494.45	124.639	0.097163
3582.51	124.724	0.0972292
4008.48	124.741	0.0972424
1304_667
#667.27
m/z	intensity
245.005	1014.7	41.9739
258.319	889.024	36.7752
258.756	1012.37	41.8777
261.036	377.8	15.628
329.219	630.31	26.0733
431.432	507.736	21.0029
432.936	124.511	5.15052
435.172	1008.5	41.7173
435.879	124.511	5.15052
449.21	730.593	30.2216
449.393	188.945	7.81586
450.233	124.511	5.15052
462.496	124.511	5.15052
462.891	124.511	5.15052
463.223	1519.71	62.8642
464.223	2417.45	100
587.889	630.31	26.0733
1304_864
#864.36
m/z	intensity
203.885	2552.24	25.6282
210.398	755.599	7.58732
210.703	755.475	7.58607
210.878	385.318	3.86915
210.944	270.66	2.71783
211.059	1041.85	10.4617
211.798	629.666	6.32277
218.966	248.766	2.49798
226.47	124.383	1.24899
235.978	755.599	7.58732
239.287	755.599	7.58732
239.748	1266.05	12.713
240.583	251.866	2.52911
240.96	276.937	2.78085
241.038	1552.11	15.5854
241.258	377.794	3.7936
241.769	124.383	1.24899
242.744	1140.37	11.451
256.031	1259.33	12.6455
256.701	428.795	4.30573
256.797	86.4304	0.867888
257.064	2660.1	26.7113
257.5	503.989	5.06078
257.669	228.508	2.29455
258.39	378.05	3.79618
258.527	166.657	1.67348
258.616	342.177	3.43596
258.835	3028.8	30.4136
258.997	228.493	2.2944
266.927	1259.33	12.6455
267.867	222.719	2.23643
267.997	2544.72	25.5527
268.104	1339.22	13.4478
268.973	503.733	5.05821
270.147	1140.37	11.451
270.765	234.432	2.35404
270.843	251.827	2.52872
270.953	1411.13	14.1698
275.056	881.533	8.85187
282.965	507.35	5.09453
290.664	248.766	2.49798
296.151	124.511	1.25028
297.239	124.511	1.25028
297.813	249.023	2.50055
298.675	756.364	7.595
298.925	1781.87	17.8926
299.838	1655.08	16.6195
300.036	114.435	1.14909
300.713	120.441	1.20941
300.882	717.129	7.20102
301.105	222.334	2.23256
301.22	818.286	8.21679
302.125	1141.14	11.4587
302.937	504.248	5.06338
306.899	1015.47	10.1968
308.322	1397.34	14.0313
312.122	378.186	3.79754
312.717	1649.08	16.5591
314.744	1351.89	13.5749
314.876	180.091	1.80838
315.012	3371.86	33.8584
315.871	104.94	1.05375
316.003	188.948	1.89731
319.082	124.511	1.25028
321.884	2159.66	21.6861
323.056	504.248	5.06338
323.971	1134.56	11.3926
332.693	378.186	3.79754
337.97	2297.01	23.0654
341	249.023	2.50055
341.258	2030.94	20.3936
350.08	252.124	2.53169
356.923	250.728	2.51768
357.134	353.576	3.55042
357.95	504.248	5.06338
358.889	249.023	2.50055
359.117	504.248	5.06338
367.005	1658.53	16.654
368.924	314.147	3.15449
369.13	897.706	9.01428
370.882	1441.02	14.47
371.025	16.2314	0.162987
371.148	1020.52	10.2475
375.117	889.604	8.93292
375.648	378.186	3.79754
384.879	761.604	7.64762
391.117	1269.34	12.746
396.872	252.124	2.53169
400.793	42.1533	0.423281
400.93	2408.75	24.1873
401.101	4000.65	40.1724
401.987	1645	16.5182
403.148	1774.94	17.823
414.948	1523.21	15.2952
415.239	882.433	8.86092
416.05	2411.78	24.2178
418.087	124.511	1.25028
418.867	504.247	5.06337
419.174	2169.01	21.7801
421.174	1523.21	15.2952
421.831	1301.1	13.065
421.984	206.736	2.07593
427.162	252.124	2.53169
428.124	373.534	3.75083
429.604	378.186	3.79754
429.895	252.124	2.53169
430.294	375.083	3.76638
430.516	592.811	5.95268
430.697	78.0819	0.784056
430.924	3753.4	37.6897
431.12	7448.16	74.7904
431.337	32.3731	0.325073
431.484	74.3684	0.746767
431.766	219.373	2.20282
431.92	68.0481	0.683302
432.025	143.281	1.43875
433.109	1146.54	11.513
435.472	124.511	1.25028
441.072	124.511	1.25028
446.344	249.023	2.50055
446.908	3363.09	33.7703
447.184	3442.72	34.5699
447.801	106.102	1.06542
447.95	79.4785	0.798081
448.693	359.151	3.6064
448.813	179.63	1.80375
448.932	1616.74	16.2345
449.197	9958.71	100
449.869	631.423	6.34041
450.136	874.843	8.7847
450.288	588.651	5.91092
450.94	120.441	1.20941
451.146	592.619	5.95076
455.022	1141.34	11.4607
456.742	378.186	3.79754
457.718	1015.38	10.1959
458.028	268.956	2.70071
458.241	2521.89	25.3234
459.076	378.03	3.79597
459.341	617.326	6.19885
460.133	80.9567	0.812924
460.261	26.6027	0.26713
463.014	124.511	1.25028
464.547	124.511	1.25028
470.001	378.186	3.79754
482.85	504.248	5.06338
487.034	124.511	1.25028
488.927	4320.47	43.3838
489.245	2860.29	28.7215
518.659	630.31	6.32923
519.159	804.976	8.08314
519.334	25.9041	0.260115
520.325	756.371	7.59507
543.182	1010.43	10.1462
545.273	2043.34	20.5181
546.488	124.511	1.25028
556.834	19.4103	0.194907
556.983	1191.33	11.9627
557.191	2074.47	20.8307
558.2	2056.8	20.6532
558.375	171.878	1.7259
566.233	634.958	6.37591
571.269	2536.68	25.4719
579.945	891.726	8.95423
580.26	1886.55	18.9437
584.638	252.124	2.53169
590.917	195.392	1.96202
591.066	26.9903	0.271022
591.226	79.4785	0.79808
592.339	635.736	6.38372
594.157	124.511	1.25028
604	1079.48	10.8396
604.19	8.44936	0.0848439
604.299	372.798	3.74344
610.003	252.124	2.53169
618.766	196.154	1.96968
618.981	3606.42	36.2138
619.183	103.6	1.0403
619.415	4868.52	48.8871
620.725	124.511	1.25028
621.154	124.511	1.25028
621.87	124.511	1.25028
625.914	1962.32	19.7046
626.225	4899.05	49.1936
627.077	232.26	2.33223
627.305	944.838	9.48755
628.067	1017.6	10.2182
634.386	124.511	1.25028
635.199	761.604	7.64762
636.06	617.519	6.2008
636.281	185.356	1.86125
636.557	114.005	1.14478
637.126	5085.48	51.0656
637.367	1004.11	10.0828
638.045	1246.97	12.5214
638.208	9.99339	0.100348
640.058	762.57	7.65732
641.2	124.511	1.25028
643.985	1161.15	11.6596
644.283	1010.76	10.1495
644.801	732.874	7.35913
644.975	186.534	1.87308
645.708	1065.68	10.701
645.831	33.0446	0.331817
646.014	2238.42	22.477
646.295	7077.25	71.0659
646.76	76.5132	0.768304
646.964	1008.18	10.1236
647.329	4831.79	48.5182
659.26	124.511	1.25028
674.674	123.192	1.23703
674.986	123.518	1.2403
675.152	54.5474	0.547735
675.362	1364.59	13.7025
675.818	3076.66	30.8941
676.022	525.697	5.27877
676.242	2397.9	24.0784
676.473	851.98	8.55512
676.886	737.972	7.41032
677.224	1021.93	10.2617
678.161	2029.85	20.3827
705.083	378.417	3.79986
705.841	1275.65	12.8094
706.84	2281.84	22.913
707.133	1919.78	19.2774
707.502	657.346	6.60071
708.208	2808.26	28.199
709.044	1009.11	10.133
714.1	252.278	2.53324
731.255	756.834	7.59972
759.642	124.588	1.25105
787.682	124.588	1.25105
791.732	252.278	2.53324
792.73	378.417	3.79986
800.778	1905.89	19.1379
810.402	635.968	6.38604
818.775	1009.11	10.133
819.876	763.968	7.67135
821.92	496.19	4.98247
822.262	4295.38	43.1319
822.756	350.065	3.51516
823.007	308.547	3.09826
823.198	104.322	1.04755
823.488	883.231	8.86893
1304_894
#894.43
m/z	intensity
254.701	124.383	2.95837
258.277	1007.47	23.9619
258.663	318.389	7.57268
258.742	494.279	11.7561
259.008	2373.2	56.445
259.148	930.125	22.1224
259.543	124.383	2.95837
267.018	1650.05	39.2454
275.821	1522.05	36.201
286.674	1520.49	36.1639
306.063	882.433	20.9881
314.851	1651.21	39.2729
315.075	249.023	5.92285
397.135	635.736	15.1206
398.079	378.186	8.99491
401.126	3050.54	72.5552
415.135	124.511	2.96143
430.814	95.4441	2.27008
430.967	379.058	9.01565
431.981	124.511	2.96143
450.306	124.511	2.96143
462.212	504.248	11.9932
462.667	129.795	3.0871
462.873	342.968	8.15727
463.018	474.572	11.2874
463.189	1077.37	25.6246
463.298	360.751	8.58024
463.836	373.527	8.88411
464.081	1730.07	41.1486
471.845	1269.34	30.1904
473.123	124.511	2.96143
478.125	378.186	8.99491
491.177	505.023	12.0116
492.108	413.772	9.8413
492.233	258.582	6.1502
505.195	378.186	8.99491
531.012	378.186	8.99491
531.396	378.186	8.99491
541.743	1015.47	24.1524
542.172	612.834	14.5759
542.297	260.519	6.19628
543.031	124.511	2.96143
545.455	252.124	5.9966
546.079	378.186	8.99491
546.904	504.248	11.9932
586.325	1269.34	30.1904
614.199	378.186	8.99491
616.1	124.511	2.96143
618.453	504.248	11.9932
618.882	252.124	5.9966
619.423	506.961	12.0577
620.053	1008.5	23.9864
621.644	1523.21	36.2285
624.019	249.023	5.92285
628.155	249.023	5.92285
628.904	1143.47	27.1967
630.004	504.246	11.9932
630.309	1774.94	42.2159
631.526	124.511	2.96143
634.762	124.511	2.96143
635.16	378.186	8.99491
645.137	756.371	17.9898
645.801	249.023	5.92285
659.142	249.023	5.92285
664.857	504.556	12.0005
666.783	633.815	15.0749
667.095	306.267	7.28437
667.284	1064.4	25.3161
667.708	125.382	2.98213
667.88	238.762	5.6788
668.176	1001.57	23.8217
669.122	378.417	9.00041
695.434	1143.94	27.2078
700.355	4204.44	100
748.962	1508.05	35.868
749.21	108.823	2.58829
749.377	362.551	8.62305
835.932	124.588	2.96325
836.622	1397.92	33.2486
862.061	346.559	8.24268
862.348	210.79	5.0135

## Sheet: LNDFH-I_LNDFH-II_1_1
1274
#1274.59
m/z	intensity
125.288	889.024	0.00957283
126.496	1007.47	0.0108482
194.329	4205.9	0.0452882
199.095	1014.7	0.0109261
238.071	1259.33	0.0135602
241.672	1142.7	0.0123044
243.805	1268.37	0.0136576
256.75	889.604	0.00957907
262.055	3188.36	0.0343316
279.232	1397.34	0.0150463
279.708	124.511	0.00134071
284.244	356.771	0.00384164
284.404	1193.86	0.0128552
286.606	715.27	0.00770188
286.789	5015.99	0.0540112
286.919	1876.83	0.0202093
287.267	124.511	0.00134071
293.116	124.511	0.00134071
294.722	1014.53	0.0109243
294.871	624.427	0.0067237
295.04	1318.43	0.0141966
296.924	889.604	0.00957907
297.932	124.511	0.00134071
298.747	3488.72	0.0375659
298.904	27.6351	0.000297569
299.828	1145.96	0.0123394
299.986	910.615	0.00980532
300.604	252.12	0.00271478
300.85	3188.36	0.0343316
301.112	124.511	0.00134071
301.47	249.023	0.00268143
301.809	124.511	0.00134071
307.7	1091.4	0.011752
307.846	1032.58	0.0111186
308.086	228.866	0.00246438
308.887	378.186	0.00407223
310.878	378.186	0.00407223
311.622	124.511	0.00134071
312.747	491.576	0.00529319
312.887	2595.84	0.0279515
313.216	252.124	0.00271482
313.838	2678.99	0.0288468
314.951	2293.36	0.0246944
315.814	230.514	0.00248213
315.897	50.7226	0.000546171
315.989	257.767	0.00277559
316.22	124.51	0.0013407
316.874	249.023	0.00268143
317.856	124.511	0.00134071
318.863	633.604	0.00682252
321.859	2030.94	0.0218688
322.79	1016.3	0.0109433
322.936	418.521	0.00450655
323.892	2671.71	0.0287684
324.886	3443.32	0.0370769
325.824	504.248	0.00542964
326.81	1215.32	0.0130864
326.914	108.21	0.00116519
328.915	1782.86	0.0191975
329.028	49.5289	0.000533317
329.882	635.736	0.00684547
333.794	749.297	0.00806828
333.972	190.109	0.00204706
334.906	124.511	0.00134071
335.853	2539.58	0.0273457
336.874	504.248	0.00542964
337.751	90.0161	0.000969275
337.849	257.27	0.00277023
338.845	760.441	0.00818828
339.993	2804.36	0.0301968
340.886	67760.2	0.729628
341.76	590.61	0.00635957
341.907	3846.64	0.0414198
342.077	1177.11	0.0126748
342.755	931.401	0.0100291
342.897	263.725	0.00283973
343.227	630.31	0.00678705
343.907	1650.39	0.017771
344.845	756.371	0.00814445
345.816	763.736	0.00822375
347.783	763.736	0.00822375
349.851	15048	0.162034
350.125	462.312	0.00497809
350.561	91.8653	0.000989187
350.666	572.02	0.0061594
350.825	301.05	0.00324164
351.759	1013.72	0.0109155
351.975	1372.22	0.0147757
352.196	831.659	0.00895514
352.874	5353.65	0.0576471
353.754	889.019	0.00957277
354.905	1913.02	0.020599
355.886	2162.37	0.023284
356.752	498.046	0.00536285
356.954	956.174	0.0102959
358.853	885.34	0.00953316
361.819	124.511	0.00134071
362.252	1649.08	0.0177569
362.917	378.186	0.00407223
363.907	4813.16	0.0518271
364.045	397.289	0.00427793
364.252	467.957	0.00503886
364.943	4596.35	0.0494926
365.772	727.689	0.00783561
365.957	722.179	0.00777627
367.649	275.073	0.00296193
367.879	19698.3	0.212107
368.325	630.31	0.00678705
368.997	10592	0.114052
369.21	80.9981	0.000872171
369.374	2946.21	0.0317241
369.914	41.3563	0.000445316
370.017	840.616	0.00905158
370.77	207.026	0.00222922
370.899	987.614	0.0106344
372.006	1143.47	0.0123127
372.844	1015.47	0.0109344
374.996	1774.94	0.0191122
375.959	1345.77	0.014491
376.144	570.322	0.00614111
376.759	1651.21	0.0177799
377.23	756.371	0.00814445
377.704	882.433	0.00950186
378.911	504.247	0.00542963
379.173	2282.68	0.0245794
379.934	756.371	0.00814445
380.926	630.31	0.00678705
381.764	1399.56	0.0150702
381.914	841.529	0.00906141
382.916	756.371	0.00814445
383.681	754.82	0.00812775
383.903	617.325	0.00664723
384.756	121.803	0.00131155
385.087	6687.77	0.0720126
385.974	1905.08	0.0205135
386.935	2233.2	0.0240466
387.145	1030.28	0.0110939
388.867	1145.6	0.0123356
389.714	882.433	0.00950186
390.793	2030.94	0.0218688
391.974	1650.39	0.017771
393.35	882.433	0.00950186
393.924	757.922	0.00816115
394.775	124.511	0.00134071
395.919	4339.1	0.0467226
396.637	504.248	0.00542964
396.933	882.433	0.00950186
397.903	10948.6	0.117893
398.813	152.503	0.00164213
398.918	644.627	0.00694122
399.068	2091.2	0.0225176
399.979	2937.17	0.0316269
400.825	6513.06	0.0701313
400.981	6650.25	0.0716086
401.728	44.4347	0.000478464
401.971	14532.3	0.156481
403.377	249.023	0.00268143
406.957	1523.21	0.0164016
407.915	1813.37	0.0195259
408.099	343.709	0.00370099
410.019	1777.08	0.0191352
411.902	678.683	0.00730792
412.042	1266.86	0.0136412
412.864	1397.14	0.0150441
414.159	882.433	0.00950186
414.527	1900.61	0.0204654
414.947	368916	3.97241
415.207	3250.95	0.0350056
415.428	404.921	0.0043601
415.624	95.8826	0.00103244
415.977	82539.8	0.888772
416.324	656.431	0.00706831
416.948	26408.7	0.284363
417.248	257.756	0.00277546
417.631	125.863	0.00135526
417.74	57.2846	0.000616829
417.96	3590.68	0.0386637
418.553	124.511	0.00134071
418.853	332.929	0.00358492
419.029	1854.66	0.0199706
419.964	379.736	0.00408892
421.542	249.023	0.00268143
423.985	58499.6	0.629911
424.259	6.48409	6.98194e-05
424.369	757.126	0.00815258
424.822	948.558	0.0102139
424.968	2968.36	0.0319627
425.174	1339.98	0.0144286
425.535	249.023	0.00268143
425.899	994.554	0.0107092
426.031	638.881	0.00687934
426.341	223.235	0.00240375
426.534	660.803	0.0071154
426.982	2927.37	0.0315214
427.854	450.042	0.00484596
427.956	41.6073	0.000448019
428.971	378.186	0.00407223
430.784	372.473	0.00401071
430.955	9023.34	0.0971615
431.121	2620.75	0.0282197
431.88	9856.13	0.106129
432.103	2332.68	0.0251178
432.391	270.164	0.00290908
432.58	60.7589	0.00065424
432.962	3.64553e+06	39.2543
433.434	16951.9	0.182535
433.613	3861.64	0.0415813
433.972	635600	6.84401
434.453	1805.73	0.0194438
434.636	1213.78	0.0130698
434.987	59073.6	0.636092
435.288	77.1642	0.000830889
435.455	167.81	0.00180695
435.982	744.564	0.00801732
436.126	185.677	0.00199933
436.267	38.7185	0.000416913
436.453	114.433	0.00123219
437.293	124.511	0.00134071
437.894	249.023	0.00268143
438.85	1269.34	0.013668
440	1781.1	0.0191785
440.739	378.186	0.00407223
441.988	45113.1	0.485768
443.026	2518.78	0.0271217
443.239	899.847	0.00968937
443.402	860.594	0.00926671
444.037	2169.01	0.0233555
444.951	202.365	0.00217903
445.059	10.9303	0.000117695
445.355	882.433	0.00950186
445.84	1009.32	0.0108682
446.047	1028.46	0.0110743
446.435	378.186	0.00407223
446.766	74.3592	0.000800685
446.944	1685.8	0.0181524
447.097	1560.08	0.0167986
448.023	4332.9	0.0466558
448.262	113.975	0.00122726
448.559	1316.48	0.0141755
448.963	1.16075e+06	12.4987
449.523	169.337	0.00182339
449.634	44.0057	0.000473844
449.963	209363	2.25438
450.368	1430.46	0.0154029
450.594	1179.12	0.0126965
450.975	20199.6	0.217505
451.194	362.05	0.00389848
451.569	378.186	0.00407223
453.095	376.635	0.00405553
453.333	227.998	0.00245504
453.553	114.435	0.00123221
454.043	379.736	0.00408892
455.827	1775.71	0.0191205
457.063	1012.37	0.010901
457.953	1911.39	0.0205815
458.604	1649.08	0.0177569
458.968	1142.7	0.0123043
460.992	309367	3.3312
461.478	852.662	0.00918129
461.644	22.3826	0.000241011
461.991	42691.2	0.459691
462.222	498.161	0.0053641
462.535	155.104	0.00167013
462.994	1.16145e+06	12.5063
463.498	1782.99	0.0191989
463.697	395.281	0.0042563
463.981	192485	2.07264
464.515	981.631	0.01057
464.995	7957.02	0.0856795
465.153	243.349	0.00262033
465.528	252.124	0.00271482
466.017	368.836	0.00397155
466.158	165.875	0.0017861
466.951	1395.21	0.0150233
467.734	1008.5	0.0108593
469.432	389.086	0.00418959
469.577	114.346	0.00123126
470.696	1008.5	0.0108593
471.97	645.407	0.00694961
472.107	162.879	0.00175385
473.103	124.511	0.00134071
473.39	252.124	0.00271482
474.027	124.511	0.00134071
474.967	630.31	0.00678705
475.453	249.023	0.00268143
475.704	1108.59	0.0119371
476.949	1774.94	0.0191122
478.048	252.124	0.00271482
478.942	2928.8	0.0315367
479.87	124.511	0.00134071
481.067	630.31	0.00678705
482.074	1008.5	0.0108593
483.414	307.256	0.00330848
483.538	103.495	0.00111441
483.874	1852.16	0.0199437
484.067	187.779	0.00202197
485.071	1653.1	0.0178003
485.989	504.248	0.00542964
486.889	53.4856	0.000575922
487.043	1862.17	0.0200515
487.928	124.511	0.00134071
489.059	12697.8	0.136727
489.975	149.649	0.00161138
490.166	1656.51	0.0178369
490.986	2874.58	0.0309529
491.175	687.707	0.00740509
491.839	952.288	0.010254
491.965	583.459	0.00628257
493.041	3311.71	0.0356598
493.974	1656.43	0.0178361
496.184	633.604	0.00682252
497.46	124.511	0.00134071
497.912	411.108	0.00442673
498.05	1454.07	0.0156571
498.984	165.185	0.00177868
499.105	1177.98	0.0126843
499.973	1143.47	0.0123127
500.584	1269.34	0.013668
500.885	475.364	0.00511862
501.13	1480.17	0.0159381
501.818	1015.47	0.0109344
502.325	252.124	0.00271482
505.669	378.186	0.00407223
508.52	504.248	0.00542964
510.042	888.437	0.00956651
512.013	503.859	0.00542545
512.255	239.043	0.00257397
512.979	3060.06	0.0329501
513.667	378.138	0.00407172
514.055	485.384	0.00522652
514.176	115.615	0.00124492
515.041	242321	2.60927
515.408	256.727	0.00276438
515.703	145.962	0.00157169
516.062	47253.3	0.508814
516.362	5.04804	5.43563e-05
516.579	478.025	0.00514727
517.043	5479.44	0.0590015
517.982	378.186	0.00407223
518.95	717.323	0.00772399
519.122	20.6907	0.000222793
519.233	134.507	0.00144834
521.009	4461.38	0.0480392
521.994	882.433	0.00950186
524.122	1008.5	0.0108593
524.676	630.31	0.00678705
525.995	3571.31	0.0384552
527.432	2331.6	0.0251062
527.618	515.973	0.00555589
528.009	889.604	0.00957907
529.021	12618	0.135868
529.262	90.6754	0.000976375
529.551	252.068	0.00271422
530.083	3145.01	0.0338648
530.266	317.802	0.00342203
531.108	379.348	0.00408475
531.894	761.023	0.00819454
532.284	1396.36	0.0150358
532.663	3296.02	0.0354908
532.919	194.031	0.00208929
533.041	45.8982	0.000494222
535.055	1146.54	0.0123457
536.327	876.911	0.00944239
536.541	80.4473	0.000866241
539.093	124.511	0.00134071
541.15	1905.41	0.0205171
542.057	5611.42	0.0604226
543.023	3058.03	0.0329283
543.532	1143.47	0.0123127
543.953	441.87	0.00475797
544.116	505.056	0.00543834
545.151	4587.11	0.0493931
546.021	1268.37	0.0136575
546.506	889.604	0.00957907
547.148	249.023	0.00268143
547.752	504.248	0.00542964
548.068	378.186	0.00407223
551.038	630.31	0.00678705
552.017	1141.12	0.0122873
554.082	14760.2	0.158935
554.364	70.4435	0.000758521
554.976	167.805	0.00180689
555.141	388.328	0.00418144
556.007	2266.53	0.0244055
556.345	96.9846	0.00104431
557.103	6168.24	0.0664184
557.592	124.588	0.00134154
558.134	249.176	0.00268308
558.595	6.76505e-15	7.28447e-20
559.104	2536.67	0.0273144
559.586	4.91596e-15	5.2934e-20
560.046	631.315	0.00679787
560.987	2.64888e-14	2.85226e-19
561.884	124.588	0.00134154
562.892	3.14197e-14	3.38321e-19
563.9	124.588	0.00134154
564.5	1.29287e-14	1.39214e-19
565.1	249.176	0.00268308
565.428	124.588	0.00134154
566.739	4.49798e-14	4.84333e-19
568.069	378.417	0.00407472
568.6	9.23052e-15	9.93924e-20
569.158	1523.9	0.0164091
569.613	5.53232e-15	5.95709e-20
570.093	4085.06	0.0439871
570.559	1.21776e-15	1.31126e-20
570.921	504.556	0.00543296
571.396	6.76505e-15	7.28447e-20
572.1	44683.1	0.481139
572.663	489.503	0.00527087
573.067	1367.71	0.0147272
573.231	110.971	0.00119491
574.07	1907.58	0.0205405
574.529	124.588	0.00134154
575.293	881.309	0.00948975
575.575	91.8779	0.000989323
575.835	583.116	0.00627887
576.013	59.1313	0.000636714
576.494	1649.89	0.0177656
577.409	504.556	0.00543296
577.988	252.278	0.00271648
579.369	504.556	0.00543296
580.064	378.417	0.00407472
581.16	1397.92	0.0150525
582.026	252.278	0.00271648
584.135	11559.6	0.124471
585.025	1147.65	0.0123577
586.115	61459.2	0.66178
586.528	1002.56	0.0107954
586.943	1378.85	0.0148471
587.14	7621.67	0.0820686
587.55	1563.67	0.0168373
588.062	421.753	0.00454135
588.201	451.559	0.0048623
588.467	996.246	0.0107274
589.098	311657	3.35586
589.617	399.798	0.00430494
590.094	74434.5	0.801495
590.536	428.92	0.00461853
591.006	3267.71	0.035186
591.293	649.052	0.00698886
591.859	124.588	0.00134154
592.341	2804.3	0.0301961
593.323	2933.13	0.0315834
595.3	124.588	0.00134154
596.466	630.695	0.0067912
596.898	124.588	0.00134154
598.071	1397.92	0.0150525
599.243	1009.11	0.0108659
600.113	4809.47	0.0517874
600.397	200.132	0.00215498
600.906	1962.01	0.0211265
601.141	433.268	0.00466534
602.098	43915.1	0.472869
602.837	1931.92	0.0208025
603.096	4934.48	0.0531335
603.365	1744.02	0.0187792
604.068	763.016	0.008216
604.983	1790.2	0.0192765
605.198	4780.98	0.0514806
605.759	268.452	0.00289063
606.014	801.781	0.00863342
606.596	2167.83	0.0233427
607.161	14170	0.15258
608.05	1904.13	0.0205033
609.285	889.951	0.00958282
614.133	251.968	0.00271314
615.118	630.695	0.0067912
616.129	8021.89	0.086378
616.368	65.7666	0.000708162
617.098	3958.74	0.0426269
618.019	497.682	0.00535894
618.213	1265.33	0.0136248
619.109	3920.43	0.0422144
619.343	515.511	0.00555092
620.103	889.951	0.00958282
621.102	5595.5	0.0602512
622.054	4033.82	0.0434353
622.383	1594.91	0.0171737
623.345	504.556	0.00543296
623.846	1018.69	0.010969
624.097	236.398	0.00254548
624.268	743.963	0.00801084
627.12	124.588	0.00134154
627.652	1358.8	0.0146313
628.135	23386.1	0.251817
628.659	12.1672	0.000131014
629.119	7273.69	0.0783216
629.525	203.438	0.00219057
630.094	1272.52	0.0137022
631.66	359.951	0.00387588
631.874	449.709	0.00484237
632.069	223.612	0.00240781
633.198	507.657	0.00546635
634.254	376.865	0.00405801
634.579	368.176	0.00396444
635.094	37025.8	0.398686
635.702	2722.56	0.0293159
635.99	2630.06	0.02832
636.163	1483.85	0.0159778
636.36	282.077	0.00303735
636.584	1356.44	0.0146059
637.136	9286951	100
637.701	57702.7	0.621331
638.143	2.65785e+06	28.6192
638.74	36022	0.387878
639.15	432315	4.65508
639.811	11902.7	0.128166
640.186	36484.7	0.39286
640.609	59.4209	0.000639832
640.75	275.597	0.00296758
640.964	925.138	0.00996169
641.214	500.978	0.00539443
641.48	3154.25	0.0339644
641.74	22.0454	0.000237381
642	576.351	0.00620603
642.249	192.885	0.00207695
642.622	438.101	0.00471738
642.88	150.252	0.00161789
643.312	504.556	0.00543296
643.98	746.024	0.00803303
644.261	2738.16	0.029484
644.561	92.2014	0.000992806
645.081	81.3872	0.00087636
645.235	397.516	0.00428038
646.069	3554.1	0.0382699
646.274	583.506	0.00628307
646.985	549.894	0.00592114
647.223	4829.8	0.0520063
647.662	150.455	0.00162007
647.918	2705.86	0.0291361
648.184	3104.88	0.0334327
649.234	378.417	0.00407472
649.676	504.556	0.00543296
651.024	252.278	0.00271648
652.995	1923.46	0.0207114
653.302	1195.63	0.0128743
654.137	519.171	0.00559033
654.323	129.204	0.00139125
655.047	1275.65	0.013736
656.963	1905.89	0.0205222
658.059	516.87	0.00556555
658.239	1634.12	0.0175958
658.585	148.782	0.00160205
658.929	619.346	0.00666899
659.281	1244.96	0.0134054
660.165	760167	8.18533
660.73	797.14	0.00858344
661.173	164210	1.76818
661.514	335.905	0.00361695
661.673	408.216	0.00439558
662.213	41414.4	0.445942
663.089	1692.73	0.018227
663.283	103.559	0.0011151
663.61	992.574	0.0106878
664.109	1014.69	0.010926
665.152	12885.4	0.138747
665.874	503.773	0.00542453
666.169	1721.15	0.018533
668.171	1009.11	0.0108659
669.797	503.005	0.00541626
670.13	243.325	0.00262008
672.243	504.556	0.00543296
674.116	1267.9	0.0136525
675.21	249.176	0.00268308
676.225	65994	0.710609
677.09	9932.36	0.10695
677.337	744.822	0.00802009
677.777	53.0998	0.000571767
677.978	314.126	0.00338244
678.165	60.7244	0.000653868
678.558	1143.94	0.0123177
680.235	124.588	0.00134154
684.239	1135.25	0.0122242
684.827	124.588	0.00134154
685.203	504.556	0.00543296
689.176	630.695	0.0067912
689.781	504.556	0.00543296
690.261	1809.79	0.0194875
690.544	245.59	0.00264446
692.229	630.695	0.0067912
695.178	1272.99	0.0137073
703.077	411.235	0.00442809
703.292	187.305	0.00201686
704.185	3824.78	0.0411845
706.373	2157.85	0.0232353
707.356	2411.84	0.0259702
710.077	378.417	0.00407472
713.313	124.588	0.00134154
716.6	249.176	0.00268308
717.3	2295.83	0.0247211
718.243	676.961	0.00728938
718.482	117.918	0.00126972
719.344	2297.32	0.0247371
720.283	1521.89	0.0163874
721.342	507.968	0.00546969
726.267	378.417	0.00407472
727.354	252.278	0.00271648
728.249	1656.05	0.017832
728.926	1178.68	0.0126918
729.204	118.803	0.00127925
730.119	283.479	0.00305245
730.335	140.932	0.00151753
732.412	251.658	0.0027098
736.255	124.588	0.00134154
739.855	756.834	0.00814944
740.64	749.005	0.00806514
740.937	98.071	0.00105601
741.719	249.176	0.00268308
744.108	1260.67	0.0135746
744.345	66.8812	0.000720163
745.368	1901.49	0.0204749
746.408	1267.59	0.0136491
748.29	882.973	0.00950767
749.225	476.943	0.00513562
749.394	214.713	0.00231198
754.405	249.176	0.00268308
755.082	1135.25	0.0122242
757.922	309.497	0.0033326
758.317	1874.74	0.0201868
759.364	124.588	0.00134154
760.275	175684	1.89173
760.76	272.723	0.00293662
760.94	79.7862	0.000859121
761.314	49240.8	0.530215
762.019	201.17	0.00216616
762.367	6070.29	0.0653636
763.325	967.83	0.0104214
763.651	256.03	0.00275688
764.132	473.873	0.00510257
764.301	208.859	0.00224895
765.322	124.588	0.00134154
772.053	252.278	0.00271648
772.789	358.972	0.00386534
772.955	97.7651	0.00105271
775.274	378.417	0.00407472
776.339	19660.8	0.211704
776.946	80.9977	0.000872167
777.315	5918.72	0.0637315
778.096	221.012	0.00237982
778.319	863.497	0.00929796
779.393	1772.1	0.0190816
780.31	1905.89	0.0205222
784.333	249.176	0.00268308
786.167	249.176	0.00268308
788.067	95.0392	0.00102336
788.424	1534.13	0.0165192
789.214	1713.37	0.0184492
789.585	1450.63	0.01562
790.299	559337	6.02282
790.845	1114.55	0.0120013
791.299	128404	1.38263
791.756	60.5956	0.000652481
792.341	22704.2	0.244474
792.762	16.2483	0.000174959
793.234	2212.98	0.0238289
793.479	171.599	0.00184774
793.709	73.6568	0.000793122
794.379	252.278	0.00271648
798.329	882.973	0.00950767
802.228	504.556	0.00543296
803.691	757.919	0.00816112
805.372	79.4449	0.000855446
805.568	55.948	0.000602436
806.313	124.588	0.00134154
807.022	889.951	0.00958282
812.78	124.588	0.00134154
818.32	124.588	0.00134154
819.44	1454.68	0.0156638
819.692	71.8971	0.000774173
820.016	148.763	0.00160185
820.272	2508.63	0.0270124
822.167	2162.03	0.0232803
824.735	249.176	0.00268308
827.226	252.278	0.00271648
830.117	378.727	0.00407806
832.361	14234.9	0.153278
832.968	853.995	0.00919564
833.271	79.9929	0.000861347
833.527	414.523	0.0044635
833.75	65.6745	0.000707169
834.329	1.75558e+06	18.9037
835.331	658064	7.0859
836.299	135375	1.45769
836.784	366.267	0.00394388
837.122	1211.1	0.0130409
837.346	5874.04	0.0632505
837.667	34.4698	0.000371163
838.266	232.809	0.00250684
838.442	637.513	0.00686461
838.905	124.588	0.00134154
841.223	1654.69	0.0178173
842.187	476.118	0.00512674
842.443	256.516	0.00276212
843.366	124.588	0.00134154
844.321	378.417	0.00407472
845.021	378.417	0.00407472
846.101	249.176	0.00268308
849.477	124.588	0.00134154
850.118	1576.71	0.0169777
850.378	2845.46	0.0306393
850.625	1080.02	0.0116294
851.325	25545.8	0.275072
851.902	686.393	0.00739095
852.205	1088.54	0.0117212
852.916	1267.9	0.0136525
856.921	249.176	0.00268308
857.895	124.588	0.00134154
858.333	124.588	0.00134154
859.664	630.695	0.0067912
862.285	1357.29	0.014615
862.655	302.11	0.00325306
863.179	1164.36	0.0125375
863.519	2626.8	0.0282849
863.809	42.9573	0.000462555
864.346	3824329	41.1796
865.345	1.62364e+06	17.483
866.355	376087	4.04963
866.824	168.511	0.00181449
867.403	46344.5	0.499028
868.042	1818.76	0.019584
868.346	2511.72	0.0270457
868.84	486.6	0.00523961
869.439	970.422	0.0104493
869.79	351.949	0.00378972
870.264	562.096	0.00605254
870.538	144.933	0.00156061
870.855	98.0709	0.00105601
872.176	249.176	0.00268308
875.223	2285.85	0.0246136
876.997	763.968	0.00822625
877.716	74.2613	0.000799631
877.937	147.163	0.00158462
878.957	378.417	0.00407472
880.212	252.278	0.00271648
882.404	1018.09	0.0109625
890.374	30.8025	0.000331675
890.598	1375.63	0.0148125
891.315	252.278	0.00271648
892.522	1280.42	0.0137873
892.824	238.215	0.00256505
893.106	2020.6	0.0217575
893.745	1903.87	0.0205005
894.35	759.935	0.00818283
903.16	373.765	0.00402462
904.773	889.951	0.00958282
905.379	2537.82	0.0273268
906.354	252.278	0.00271648
907.252	252.278	0.00271648
907.857	124.588	0.00134154
918.898	889.951	0.00958282
920.247	192.596	0.00207383
920.497	118.805	0.00127927
921.488	378.417	0.00407472
922.86	249.176	0.00268308
925.268	249.176	0.00268308
933.176	124.588	0.00134154
935.527	1015.94	0.0109394
936.495	1649.89	0.0177656
937.388	124.588	0.00134154
941.213	1905.89	0.0205222
951.304	504.556	0.00543296
961.208	504.556	0.00543296
962.685	249.176	0.00268308
964.429	119818	1.29017
964.981	28.7624	0.000309707
965.459	55351.4	0.596013
966.277	558.934	0.00601849
966.516	770.013	0.00829134
966.964	1242.37	0.0133776
967.459	1670.05	0.0179827
967.77	350.76	0.00377691
968.191	600.335	0.00646429
969.178	635.968	0.00684797
970.107	124.588	0.00134154
972.308	504.556	0.00543296
979.371	1387.53	0.0149406
985.053	367.49	0.00395706
993.218	149.019	0.00160461
993.408	65.236	0.000702448
993.986	467.779	0.00503694
994.439	1554.97	0.0167436
995.312	649.665	0.00699547
995.669	36.9847	0.000398244
996.672	1015.21	0.0109315
1002.52	1016.24	0.0109427
1005.14	1778.43	0.0191497
1006.26	504.761	0.00543517
1009.23	504.761	0.00543517
1022.42	124.639	0.00134209
1022.92	245.518	0.00264368
1024	53.3435	0.000574392
1024.33	2094.33	0.0225513
1024.96	124.639	0.00134209
1029.78	249.278	0.00268418
1034.09	124.639	0.00134209
1035.51	249.5	0.00268657
1036.02	610.492	0.00657365
1036.49	119.855	0.00129058
1037.36	5100.68	0.054923
1038.46	1.35298e+06	14.5686
1039.46	671253	7.22791
1040.47	154238	1.66081
1041.47	10024.8	0.107945
1042.01	232.72	0.00250588
1042.49	2552.57	0.0274856
1042.98	56.2144	0.000605305
1043.2	626.924	0.00675059
1056.4	1401.89	0.0150953
1057.49	1261.9	0.0135879
1058.43	504.761	0.00543517
1059.47	252.381	0.00271758
1068.49	12980	0.139766
1069.02	85.6179	0.000921916
1069.57	2034.2	0.0219038
1069.94	196.673	0.00211773
1071.04	1524.37	0.0164141
1072.76	124.639	0.00134209
1081.16	1270.3	0.0136784
1085.5	249.278	0.00268418
1086.45	22127.6	0.238265
1087.49	23341.6	0.251337
1088.22	549.177	0.00591342
1088.6	197.541	0.00212708
1088.93	351.423	0.00378405
1089.48	1248.67	0.0134454
1089.96	32.0276	0.000344866
1090.2	135.383	0.00145777
1103.37	252.381	0.00271758
1108.85	124.639	0.00134209
1109.63	252.381	0.00271758
1113.38	630.952	0.00679396
1114.5	1144.63	0.0123251
1116.86	630.952	0.00679396
1119.1	252.381	0.00271758
1121.39	1650.43	0.0177715
1123.91	378.571	0.00407638
1140.96	634.183	0.00682875
1155.7	373.918	0.00402627
1174.63	124.639	0.00134209
1187.58	504.761	0.00543517
1188.55	249.278	0.00268418
1193.42	378.571	0.00407638
1209.26	249.278	0.00268418
1216.18	1016.24	0.0109427
1224.23	378.571	0.00407638
1235.31	123.327	0.00132796
1235.87	997.843	0.0107446
1249.34	249.278	0.00268418
1274_433
#433.02
m/z	intensity
124.784	3189.65	23.6626
138.559	761.024	5.64569
144.735	1775.72	13.1733
180.726	1051.09	7.79758
180.798	498.093	3.69513
180.858	2135.74	15.8441
182.798	1142.7	8.47716
184.775	248.766	1.84548
196.013	377.8	2.80272
196.727	4965.1	36.8338
196.819	582.693	4.32274
196.928	41.9027	0.310857
197.225	377.8	2.80272
210.602	885.974	6.57264
210.769	6888.06	51.0994
210.886	409.042	3.03449
213.888	124.383	0.922742
218.684	124.383	0.922742
226.811	2822.7	20.9403
226.922	399.788	2.96584
228.764	51.6656	0.383284
228.858	3940.64	29.2338
229.844	2155.07	15.9875
242.701	3568.48	26.473
244.442	674.521	5.00397
244.584	1513.73	11.2297
244.672	390.813	2.89926
244.747	1298.26	9.63123
244.836	13479.7	100
245.043	80.446	0.596792
245.669	121.798	0.903565
245.822	478.087	3.54671
270.734	140.371	1.04135
270.834	629.023	4.66644
271.086	252.124	1.87039
284.753	252.124	1.87039
298.284	756.371	5.61118
298.816	4469.69	33.1586
300.81	1143.47	8.4829
310.833	249.023	1.84739
328.753	618.065	4.58514
328.94	2365.97	17.5521
329.298	249.023	1.84739
329.539	630.31	4.67598
342.808	905.645	6.71857
342.929	1747.34	12.9627
343.96	124.511	0.923694
358.859	3060.36	22.7034
382.826	756.371	5.61118
400.821	373.534	2.77108
414.966	2156.81	16.0004
1274_448
#448.71
m/z	intensity
134.192	124.383	5.15068
136.717	124.383	5.15068
140.831	889.024	36.8143
152.067	1014.7	42.0185
154.077	2414.89	100
163.098	124.383	5.15068
168.015	124.383	5.15068
179.044	503.733	20.8595
186.931	251.865	10.4297
187.059	1014.7	42.0184
196.008	351.087	14.5384
196.072	85.162	3.52654
196.462	761.024	31.5139
197.057	934.555	38.6998
197.146	237.636	9.84046
199.096	251.866	10.4297
209.439	124.383	5.15068
213.907	883.171	36.572
214.057	2399.85	99.3776
214.131	79.4595	3.29041
214.214	824.507	34.1427
226.512	503.733	20.8595
226.926	123.866	5.12927
227.009	1170.31	48.4622
227.116	1819.36	75.3394
228.016	1522.05	63.0278
232.101	889.024	36.8143
299.088	630.31	26.101
303.34	124.511	5.156
315.187	1649.08	68.288
321.29	124.511	5.156
322.35	1260.62	52.202
337.791	124.511	5.156
361.247	378.186	15.6606
417.086	265.423	10.9911
417.253	377.364	15.6266
536.875	124.511	5.156
565.654	124.588	5.15918
580.795	124.588	5.15918
732.656	124.588	5.15918
1052.93	124.639	5.16129
1297.73	124.639	5.16129
1311.96	124.639	5.16129
1851.75	124.676	5.1628
2132.18	124.676	5.1628
2962.57	124.703	5.16393
3489.32	124.724	5.1648
3653.75	124.724	5.1648
4785.24	124.741	5.16551
1274_463
#462.99
m/z	intensity
120.615	3568.48	6.9543
134.166	124.383	0.242399
171.014	377.8	0.736259
177.125	1268.37	2.47182
179.058	1140.37	2.22237
181.033	377.8	0.736259
209.101	2671.14	5.20555
211.096	1173.04	2.28602
211.189	42.2389	0.0823156
226.638	248.765	0.484796
226.8	377.68	0.736027
227.092	51313.4	100
227.413	1715.95	3.34407
227.904	71.6516	0.139635
227.986	157.021	0.306003
228.098	5677.03	11.0634
228.959	124.381	0.242394
229.136	6758.24	13.1705
230.003	119.215	0.232328
230.117	1032.82	2.01277
256.947	124.511	0.242649
259.17	4705.35	9.16982
260.195	124.511	0.242649
268.762	124.511	0.242649
273.302	353.769	0.689428
273.433	79.4785	0.154888
285.116	378.186	0.737012
286.931	378.186	0.737012
311.226	1269.34	2.4737
315.276	4719.76	9.19792
327.263	635.736	1.23893
327.965	378.186	0.737012
331.154	1143.47	2.22841
341.44	504.248	0.982682
342.278	3552.02	6.92221
343.149	887.472	1.72951
353.326	1395.21	2.71899
384.145	378.186	0.737012
389.203	2536.55	4.94325
395.082	756.371	1.47402
415.288	4577.56	8.92078
415.589	114.433	0.223008
416.219	3686.7	7.18468
416.93	378.186	0.737012
433.157	1271.27	2.47747
516.853	124.511	0.242649
731.321	124.588	0.242799
954.481	124.588	0.242799
975.663	124.588	0.242799
1229.84	124.639	0.242898
1748.23	124.676	0.242969
1836.77	124.676	0.242969
2173.35	124.676	0.242969
2581.91	124.703	0.243022
3526.65	124.724	0.243063
1274_637
#637.15
m/z	intensity
170.706	889.024	0.950921
180.746	1007.47	1.07761
196.026	1781.66	1.9057
196.635	1016.7	1.08749
196.73	809.343	0.865693
196.852	228.438	0.244343
210.901	503.733	0.538805
226.086	503.733	0.538805
226.547	195.091	0.208674
226.736	4755.52	5.08661
226.843	1154.8	1.2352
227.403	503.733	0.538805
227.62	123.955	0.132586
227.768	347.786	0.372
227.84	2184.4	2.33649
228.426	755.599	0.808207
228.661	101.779	0.108865
228.757	1037.13	1.10934
228.911	629.665	0.673505
242.732	503.345	0.53839
242.869	105.913	0.113287
244.741	1240.05	1.32639
244.86	449.908	0.481233
245.025	468.085	0.500674
245.795	124.511	0.13318
264.687	507.736	0.543086
274.852	124.511	0.13318
286.776	378.186	0.404516
300.883	252.124	0.269678
354.729	378.186	0.404516
370.855	1395.21	1.49235
384.913	124.511	0.13318
400.909	299.665	0.320528
401.019	154.265	0.165006
402.918	2412.81	2.5808
414.92	2410.68	2.57852
416.243	252.124	0.269678
416.606	124.51	0.133178
416.865	3051.05	3.26348
417.379	124.511	0.13318
417.805	871.587	0.93227
417.95	1148.99	1.22899
419.164	124.511	0.13318
432.357	1019.53	1.09051
432.513	37.2281	0.0398201
432.665	60.2969	0.064495
432.939	81368.8	87.034
433.304	69.493	0.0743313
433.421	40.0727	0.0428627
433.641	41.4846	0.044373
433.923	29361.7	31.4059
434.523	881.041	0.942382
434.92	17483.6	18.7009
435.792	760.438	0.813382
437.173	124.511	0.13318
447.819	378.186	0.404516
448.921	93490.8	100
449.392	1022.31	1.09349
449.775	132.673	0.14191
449.91	421.399	0.450738
450.124	5663.67	6.05799
450.648	124.509	0.133178
450.913	5233.88	5.59828
451.728	882.433	0.943871
461.622	504.248	0.539355
605.975	504.556	0.539685
1274_834
#834.36
m/z	intensity
207.792	377.8	0.378299
210.765	1268.37	1.27005
211.811	763.349	0.764358
213.754	763.349	0.764358
217.791	377.8	0.378299
223.819	1396.37	1.39822
228.574	248.766	0.249095
228.844	1133.4	1.1349
235.606	248.766	0.249095
242.719	165.329	0.165547
242.79	267.247	0.2676
243.908	124.383	0.124547
244.759	1144.67	1.14618
244.877	3649.55	3.65437
245.762	364.479	0.36496
245.838	185.735	0.18598
284.946	1008.5	1.00983
300.014	2410.68	2.41387
307.839	313.969	0.314383
307.952	25.905	0.0259392
313.861	2410.68	2.41387
314.862	2160.82	2.16368
322.951	2420.36	2.42356
323.924	124.511	0.124676
352.882	756.371	0.757371
353.956	249.023	0.249352
363.7	249.023	0.249352
363.963	1015.47	1.01681
364.839	124.511	0.124676
367.978	2163.34	2.1662
368.832	882.433	0.883599
369.77	1905.08	1.90759
374.865	124.511	0.124676
381.928	756.371	0.757371
382.95	378.186	0.378685
386.834	504.248	0.504914
414.926	2664.55	2.66807
416.828	1134.56	1.13606
423.761	249.023	0.249352
426.733	504.248	0.504914
429.75	252.124	0.252457
432.096	1774.94	1.77729
432.57	707.376	0.708311
432.951	99868	100
433.43	209.388	0.209665
433.589	753.571	0.754566
433.981	18619.2	18.6438
434.28	495.741	0.496396
434.74	504.248	0.504914
441.853	1092.26	1.09371
441.973	285.035	0.285411
442.93	635.736	0.636576
475.116	252.124	0.252457
511.935	1015.47	1.01681
512.977	378.186	0.378685
515.059	886.693	0.887865
528.007	249.023	0.249352
554.085	1387.53	1.38936
554.911	124.588	0.124753
570.03	1649.89	1.65207
571.931	923.986	0.925207
572.142	117.032	0.117187
584.242	630.695	0.631528
621.197	2299.65	2.30269
637.068	1915.65	1.91818
646.033	158.875	0.159085
646.218	743.476	0.744459
647.108	3807.74	3.81277
647.819	249.176	0.249506
759.553	249.176	0.249506
760.262	413.1	0.413645
760.448	599.297	0.600089
761.245	3449.29	3.45384
763.214	2031.87	2.03456
788.121	504.556	0.505223
792.326	249.176	0.249506
1274_864
#864.35
m/z	intensity
210.801	755.599	0.227247
226.452	504.61	0.151761
226.593	321.437	0.0966722
226.809	26301.7	7.91023
227.066	124.381	0.0374075
227.282	503.733	0.151498
227.774	2167.36	0.651833
227.943	755.555	0.227233
229.836	629.666	0.189372
240.807	3082.24	0.926985
240.923	446.401	0.134255
241.048	105.856	0.0318362
241.749	1775.72	0.534049
247.689	1143.47	0.343899
258.235	252.124	0.0758263
258.698	630.31	0.189566
259.871	1143.47	0.343899
270.627	378.186	0.113739
275.794	882.433	0.265392
286.937	1396.36	0.419957
287.306	124.511	0.0374468
287.92	504.248	0.151653
291.301	882.433	0.265392
309.013	124.511	0.0374468
340.874	3480.52	1.04677
341.003	603.356	0.18146
342.131	124.511	0.0374468
343.875	124.511	0.0374468
350.898	630.31	0.189566
366.245	124.511	0.0374468
366.794	124.511	0.0374468
367.443	504.248	0.151653
367.652	228.87	0.0688327
370.244	252.124	0.0758263
370.874	2410.68	0.725012
381.878	1143.47	0.343899
384.016	1905.08	0.572952
391.883	249.023	0.0748937
395.815	630.31	0.189566
396.934	1512.74	0.454958
398.428	756.371	0.227479
414.758	436.694	0.131336
414.85	15.8146	0.00475624
414.984	4798.43	1.44313
415.925	1380.02	0.415041
416.051	60.6291	0.0182342
416.957	249.023	0.0748937
422.019	378.186	0.113739
424.114	1907.39	0.573649
425.121	504.248	0.151653
425.975	1134.56	0.341218
430.75	760.12	0.228606
430.936	834.289	0.250912
431.114	266.414	0.0801239
431.931	124.511	0.0374468
440.014	1523.21	0.458105
441.904	504.248	0.151653
442.906	124.511	0.0374468
444.914	1774.94	0.533815
446.841	1008.5	0.303305
448.007	504.248	0.151653
459.816	1651.21	0.496601
460.897	3615.98	1.08751
461.126	26.6014	0.00800038
461.937	360.842	0.108523
462.133	158.087	0.0475448
462.261	53.2054	0.0160015
462.983	332502	100
463.324	51.2719	0.01542
463.433	288.137	0.0866572
463.805	459.06	0.138062
463.997	31565.6	9.49336
464.401	142.966	0.042997
464.658	334.175	0.100503
464.836	1806.97	0.543447
465.052	1161.49	0.349318
476.909	889.604	0.267549
488.421	882.433	0.265392
491.077	6495.9	1.95364
498.064	1146.96	0.344947
499.059	377.604	0.113565
529.063	124.511	0.0374468
530.94	249.023	0.0748937
546.987	124.511	0.0374468
554.194	756.834	0.227618
566.07	252.278	0.0758727
567.984	252.278	0.0758727
570.956	124.588	0.0374699
583.967	1403.65	0.422148
584.549	504.556	0.151745
585.964	630.695	0.189682
596.132	2283.84	0.686865
599.526	630.695	0.189682
599.974	252.278	0.0758727
601.068	378.417	0.113809
602.226	3825.95	1.15065
603.098	8937.94	2.68809
604.008	2457.35	0.739048
604.377	237.21	0.0713409
621.792	1093.39	0.328838
622.052	307.301	0.0924207
627.978	475.427	0.142985
628.156	1831.4	0.550792
629.124	378.417	0.113809
630.057	124.588	0.0374699
644.871	124.588	0.0374699
658.404	252.278	0.0758727
675.061	249.176	0.0749398
675.688	124.588	0.0374699
676.173	15688	4.71815
677.197	9665.72	2.90697
677.646	485.303	0.145955
688.273	504.556	0.151745
690.05	1141.92	0.343432
718.901	1397.92	0.420424
719.339	124.588	0.0374699
720.046	505.486	0.152025
721.142	252.278	0.0758727
748.403	889.951	0.267653
774.637	882.973	0.265554
788.083	252.278	0.0758727
789.142	110.396	0.0332017
789.307	33.6159	0.01011
790.288	14745	4.43457
790.769	337.817	0.101599
791.033	93.3387	0.0280716
791.322	5378.63	1.61762
792.207	1264.49	0.380296
792.564	362.062	0.10889
793.296	124.588	0.0374699
818.452	379.037	0.113995
818.928	1009.11	0.303491
819.699	249.176	0.0749398
821.221	1779.9	0.535306
1274_1038
#1038.47
m/z	intensity
244.757	2534.42	0.527211
272.78	5846.38	1.21616
273.848	3170.15	0.659455
294.825	1143.47	0.237865
298.803	889.604	0.185055
300.877	378.186	0.0786702
312.779	635.736	0.132246
314.913	1145.02	0.238187
323.893	252.124	0.0524468
326.538	378.184	0.0786699
326.765	447.1	0.0930057
326.911	90.5047	0.0188268
327.039	258.434	0.0537594
327.844	3262.39	0.678642
327.975	176.127	0.036638
338.89	124.511	0.0259009
344.761	630.31	0.131117
354.89	6244.06	1.29889
356.098	124.511	0.0259009
364.812	756.371	0.15734
368.969	1395.21	0.290231
384.829	342.626	0.071273
384.99	265.245	0.0551763
393.886	124.511	0.0259009
400.839	1827.22	0.380097
400.959	2335.78	0.485889
401.839	756.371	0.15734
402.875	378.186	0.0786702
405.952	504.248	0.104894
414.855	2541.52	0.528687
417.032	2284.81	0.475287
418.054	378.186	0.0786702
425.991	756.371	0.15734
426.922	252.124	0.0524468
432.962	139831	29.0877
433.441	126.813	0.0263797
433.599	1454.8	0.302628
433.907	14311.6	2.9771
434.158	579.339	0.120514
435.159	124.511	0.0259009
435.579	882.433	0.183564
441.904	252.124	0.0524468
447.043	1902.94	0.39585
448.948	69940.8	14.5491
449.606	376.531	0.0783261
449.884	1009.31	0.209957
450.002	423.936	0.0881871
451.041	761.604	0.158429
452.002	252.124	0.0524468
460.86	2331.14	0.484923
461.053	9825.64	2.04393
461.945	760.438	0.158186
488.917	1652.36	0.343725
500.782	252.124	0.0524468
504.964	1269.34	0.264048
514.082	1649.08	0.343041
514.951	6743.88	1.40286
515.126	957.211	0.199119
515.942	981.629	0.204198
516.135	165.299	0.0343854
517.206	504.248	0.104894
518.976	378.186	0.0786702
525.841	504.248	0.104894
542.458	124.511	0.0259009
558.053	124.588	0.0259168
570.107	249.176	0.0518337
572.082	124.588	0.0259168
577.104	1135.25	0.236155
587.99	2389.81	0.497128
588.157	29.7	0.00617819
589.018	7057.21	1.46804
589.215	851.518	0.177133
589.492	50.3527	0.0104744
589.823	518.541	0.107867
590.109	8582.84	1.7854
591.084	62.8471	0.0130735
591.273	448.957	0.093392
591.804	124.588	0.0259168
600.062	378.417	0.0787183
605.042	1020.95	0.212378
605.288	712.613	0.148238
606.177	1387.53	0.288634
607.03	1269.92	0.264169
621.055	1014.66	0.21107
621.291	494.366	0.102838
628.146	4449.04	0.92549
632.177	504.556	0.104958
635.013	745.29	0.155035
635.192	1197.05	0.24901
635.538	910.481	0.189398
636.055	378.417	0.0787183
637.108	480723	100
637.559	376.467	0.0783126
638.094	74131.1	15.4208
639.071	1892.09	0.393593
639.292	4186.09	0.87079
639.9	90.6439	0.0188557
640.074	1001.74	0.208382
641.217	252.278	0.0524789
661.961	124.588	0.0259168
665.137	5205.43	1.08283
665.528	485.132	0.100917
692.38	882.973	0.183676
705.177	124.588	0.0259168
716.231	124.588	0.0259168
743.972	124.588	0.0259168
762.381	1395.9	0.290376
775.366	889.951	0.185128
776.18	2356.83	0.490267
776.386	270.096	0.0561853
777.218	202.418	0.0421069
777.368	335.989	0.0698924
778.189	251.658	0.0523498
820.193	124.588	0.0259168
832.179	1143.94	0.237961
836.562	252.278	0.0524789
850.227	11312	2.35311
851.264	110.53	0.0229925
851.454	1533.45	0.318988
864.177	504.556	0.104958
893.2	401.133	0.0834437
893.444	1013.67	0.210863
900.245	1649.89	0.343209
964.363	18096.4	3.76441
964.923	65.876	0.0137035
965.366	1099.4	0.228698
965.686	60.2879	0.0125411
973.733	1143.94	0.237961
993.433	883.333	0.183751
994.463	124.639	0.0259275

## Sheet: LNDFH-I_LNnDFH-II_1_1
1274
#1274.9
m/z	intensity
116.447	2408.75	0.016309
130.342	889.024	0.00601934
147.943	2283.07	0.0154581
170.677	2029.4	0.0137405
175.555	1522.05	0.0103054
179.347	755.599	0.00511596
184.374	2913.77	0.0197284
194.308	1511.2	0.0102319
198.795	629.666	0.0042633
219.096	1901.4	0.0128739
247.791	2284.81	0.0154698
249.45	1777.08	0.0120321
258.488	124.511	0.000843034
261.514	756.371	0.00512119
273.639	1008.5	0.00682825
281.862	504.248	0.00341413
284.347	1397.34	0.00946101
285.316	378.186	0.00256059
287.266	3544.08	0.023996
287.397	187.549	0.00126984
289.195	17.9105	0.000121268
289.296	569.597	0.00385659
292.313	2156.81	0.0146032
293.24	378.186	0.00256059
294.132	630.31	0.00426766
294.366	882.433	0.00597472
295.14	1113.82	0.00754136
295.312	1193.86	0.00808329
295.727	252.124	0.00170706
297.157	1088.75	0.00737161
297.259	47.8848	0.000324215
299.301	727.388	0.00492495
299.411	485.469	0.00328698
300.268	2297.01	0.0155525
301.148	110.442	0.00074777
301.36	5983.75	0.0405144
301.535	52.9722	0.000358661
302.172	855.107	0.0057897
302.289	44.228	0.000299456
302.419	302.165	0.00204588
306.164	504.248	0.00341413
307.191	1269.34	0.00859436
308.047	630.31	0.00426766
308.32	1015.47	0.00687549
309.392	2800.47	0.0189613
309.595	353.566	0.0023939
310.264	632.439	0.00428207
310.832	630.31	0.00426766
311.197	588.709	0.00398599
311.367	757.064	0.00512588
312.372	4082	0.0276382
313.3	12450.9	0.0843015
314.244	1519.71	0.0102896
315.277	3674.57	0.0248796
315.981	889.604	0.00602327
316.363	9278.51	0.0628223
319.243	74.5663	0.000504868
319.348	642.954	0.00435327
320.283	4216.34	0.0285477
322.318	1015.47	0.00687549
323.287	6219.69	0.0421119
324.391	3322.11	0.0224931
325.102	999.532	0.00676757
325.233	673.939	0.00456306
326.331	882.433	0.00597472
327.286	1518.36	0.0102804
328.123	504.248	0.00341413
328.893	630.31	0.00426766
329.323	12618.6	0.0854371
329.84	124.511	0.000843034
330.331	630.31	0.00426766
331.284	378.186	0.00256059
332.293	1134.56	0.00768178
332.764	1015.47	0.00687549
334.42	124.511	0.000843034
335.328	756.371	0.00512119
336.302	3575.81	0.0242109
338.365	1370.75	0.00928097
338.564	1333.17	0.00902652
339.279	217.679	0.00147384
339.394	249.736	0.0016909
341.021	75.3495	0.000510172
341.337	66841.3	0.452564
342.038	507.474	0.00343597
342.305	6003.23	0.0406462
342.493	874.677	0.0059222
342.962	504.248	0.00341413
343.271	827.771	0.00560462
343.454	184.823	0.00125138
344.369	762.957	0.00516578
345.339	2664.55	0.0180409
346.13	756.371	0.00512119
347.323	3064.36	0.020748
348.321	395.258	0.00267618
348.463	643.091	0.0043542
349.303	1008.5	0.00682825
350.195	268.007	0.0018146
350.344	3060.63	0.0207227
351.295	507.348	0.00343512
352.385	889.604	0.00602327
353.326	1693.17	0.011464
353.515	791.17	0.0053568
354.064	378.186	0.00256059
354.316	377.604	0.00255666
355.311	2710.16	0.0183498
355.528	5445.83	0.0368723
355.74	433.175	0.00293291
356.47	124.511	0.000843034
357.283	2407.01	0.0162972
357.486	2766.43	0.0187308
358.351	436.991	0.00295875
358.449	28.1894	0.000190863
359.344	1641.2	0.0111121
359.494	58.2121	0.000394138
360.427	1905.08	0.0128988
363.667	252.124	0.00170706
363.929	504.243	0.00341409
364.195	49.4849	0.000335049
364.367	18196	0.1232
364.587	1821.02	0.0123296
365.036	124.511	0.000843034
365.463	1008.5	0.00682825
365.78	1269.34	0.00859436
366.078	1.21702e-15	8.24009e-21
366.392	3187.31	0.0215805
366.858	9.22491e-15	6.24594e-20
367.327	3948.97	0.0267374
367.825	9.22491e-15	6.24594e-20
368.336	20642.2	0.139763
369.383	2799.69	0.0189559
369.699	114.433	0.000774798
370.187	2412.81	0.0163365
370.979	124.509	0.000843017
371.247	433.796	0.00293712
371.34	218.397	0.00147871
371.463	3083.83	0.0208798
373.337	719.148	0.00486916
373.449	562.829	0.00381076
374.278	889.604	0.00602327
377.346	2930.11	0.019839
377.84	249.023	0.00168607
379.694	124.511	0.000843034
380.326	7643.12	0.0517495
380.572	511.509	0.00346329
381.354	1274.2	0.00862729
381.498	212.359	0.00143782
382.248	470.832	0.00318788
382.437	14045.4	0.095098
382.721	2021.14	0.0136846
383.302	1155.88	0.00782616
383.408	269.219	0.00182281
383.876	727.687	0.00492697
384.065	722.171	0.00488963
384.363	652.971	0.00442109
384.509	81.5347	0.00055205
385.167	71.6954	0.00048543
385.293	97.6218	0.000660971
385.411	964.321	0.00652916
386.184	120.44	0.000815465
386.4	1765.65	0.0119547
386.577	703.874	0.00476574
387.315	1822.95	0.0123427
387.508	813.18	0.00550583
388.289	378.186	0.00256059
388.898	630.31	0.00426766
389.393	124.511	0.000843034
390.362	484.528	0.00328061
390.502	1680.95	0.0113813
391.025	124.511	0.000843034
392.404	1272.44	0.00861532
393.371	378.186	0.00256059
394.396	10992.8	0.0744295
395.371	249.023	0.00168607
396.297	639.94	0.00433286
396.431	668.705	0.00452762
396.59	24.5947	0.000166524
396.781	1447.74	0.00980226
397.336	124.511	0.000843034
398.377	22561.1	0.152755
398.669	60.748	0.000411308
398.812	338.755	0.00229362
398.988	281.057	0.00190296
399.287	1895.95	0.0128369
399.499	831.659	0.00563094
400.372	504.248	0.00341413
401.339	17352.3	0.117488
401.749	2029.54	0.0137415
402.369	1708.3	0.0115664
402.528	992.067	0.00671702
402.671	103.849	0.000703132
402.982	1396.36	0.00945441
404.741	378.186	0.00256059
405.775	124.511	0.000843034
409.912	504.248	0.00341413
410.421	1147.34	0.00776835
411.411	124.511	0.000843034
412.413	4099.34	0.0277556
412.621	1012.92	0.00685821
415.395	464864	3.14747
415.845	240.964	0.0016315
416.043	69.8533	0.000472958
416.161	257.676	0.00174466
416.314	4547.41	0.0307893
416.462	5584.63	0.037812
416.757	522.773	0.00353955
416.943	1470.51	0.00995642
417.099	95.2814	0.000645125
417.396	28455.7	0.192666
417.651	21.2299	0.000143742
417.881	148.955	0.00100853
418.028	984.03	0.0066626
418.389	3601.07	0.0243819
418.597	25.0908	0.000169883
419.256	115.504	0.000782044
419.374	1662.29	0.011255
420.422	1650.04	0.011172
421.417	1530.92	0.0103654
422.435	504.248	0.00341413
422.717	630.31	0.00426766
424.359	39397.8	0.266752
424.655	1532.59	0.0103768
424.987	252.124	0.00170706
425.386	7403.91	0.0501299
426.373	391.153	0.00264839
426.527	2513.32	0.017017
426.806	673.318	0.00455885
427.065	756.297	0.00512068
427.333	882.429	0.00597469
428.145	378.186	0.00256059
429.434	124.511	0.000843034
429.767	124.511	0.000843034
430.542	2817.06	0.0190736
430.812	635.104	0.00430012
431.01	695.943	0.00471204
431.279	292.881	0.00198302
431.445	16351.7	0.110713
431.887	635.626	0.00430365
432.288	510.738	0.00345807
432.424	2442.68	0.0165388
432.583	63.4794	0.000429802
432.745	1073.67	0.00726955
432.995	611.478	0.00414015
433.413	5.15885e+06	34.9292
433.899	18154.3	0.122918
434.413	908013	6.14791
434.911	215.683	0.00146033
435.066	679.601	0.00460139
435.423	77460.7	0.524466
435.858	25.5856	0.000173233
436.022	108.837	0.000736908
436.423	15279.1	0.10345
436.659	482.619	0.00326769
437.017	252.124	0.00170706
437.341	123.153	0.000833833
437.567	610.233	0.00413172
437.82	1460.8	0.00989067
438.344	378.186	0.00256059
440.272	82.2044	0.000556584
440.419	1352.9	0.00916012
440.876	124.511	0.000843034
441.277	368.494	0.00249497
441.407	524.288	0.00354981
442.393	6837.7	0.0462962
442.575	3095.93	0.0209617
442.854	114.433	0.000774794
443.267	616.413	0.00417357
443.438	2218.33	0.0150198
443.729	378.123	0.00256017
444.269	47.8379	0.000323897
444.406	739.173	0.00500474
445.301	1548.75	0.0104862
445.459	973.922	0.00659416
446.324	888.492	0.00601574
446.525	253.772	0.00171822
446.651	513.276	0.00347526
447.384	12528.4	0.0848266
447.633	49.9887	0.00033846
448.191	1374.18	0.00930418
448.331	1110.58	0.00751945
448.641	225.074	0.00152392
448.776	785.135	0.00531594
449.418	1.61964e+06	10.9662
449.873	1918.69	0.0129909
450.041	1560.47	0.0105655
450.424	260493	1.76373
450.993	1254.28	0.0084924
451.211	271.288	0.00183682
451.393	6293.06	0.0426086
451.581	891.595	0.00603675
452.192	256.891	0.00173934
452.443	3201.61	0.0216773
452.613	360.184	0.00243871
454.464	20638.4	0.139737
454.863	228.867	0.0015496
455.209	1356.6	0.00918515
455.456	1521.26	0.0103
456.423	21666.2	0.146696
456.784	1495.61	0.0101264
456.928	42.1034	0.000285071
457.058	476.297	0.00322488
457.405	5948.07	0.0402728
457.643	76.4562	0.000517665
458.497	1038.26	0.00702976
458.665	53.1847	0.000360099
458.793	122.882	0.000832
458.926	1099.22	0.00744252
459.181	228.866	0.00154959
459.635	630.31	0.00426766
461.077	126.898	0.000859195
461.416	79052.1	0.53524
461.675	144.619	0.000979176
461.952	504.088	0.00341305
462.227	453.467	0.0030703
462.403	1306.87	0.00884844
462.574	3672.39	0.0248647
462.877	225.331	0.00152566
463.421	1.34889e+06	9.133
463.902	5447.37	0.0368827
464.12	63.6648	0.000431057
464.44	290697	1.96823
465.02	822.484	0.00556882
465.435	30297.6	0.205137
465.722	326.012	0.00220734
465.873	125.981	0.000852981
466.048	1302.07	0.008816
466.352	716.181	0.00484907
466.505	1728.98	0.0117065
466.767	353.462	0.0023932
467.35	573.76	0.00388478
467.513	907.833	0.00614669
467.729	106.097	0.000718353
467.907	80.4472	0.000544687
468.81	1134.56	0.00768178
470.428	360.793	0.00244283
470.585	2252.18	0.0152489
471.435	2412.81	0.0163365
472.309	956.112	0.00647358
472.465	15003.9	0.101587
472.667	389.659	0.00263828
473.483	14395.5	0.0974678
474.278	249.023	0.00168607
475.385	1987.92	0.0134597
475.556	974.113	0.00659546
476.442	882.433	0.00597472
476.756	124.511	0.000843034
477.357	506.571	0.00342986
477.89	378.186	0.00256059
478.436	759.472	0.00514218
479.516	124.511	0.000843034
480.552	1013.22	0.00686026
480.698	589.025	0.00398813
481.365	1008.5	0.00682825
482.94	124.511	0.000843034
483.873	124.511	0.000843034
484.48	2536.55	0.0171743
484.976	2282.68	0.0154554
485.485	504.248	0.00341413
487.379	23.1032	0.000156426
487.532	1628.24	0.0110244
487.94	1523.21	0.0103132
488.35	191.072	0.0012937
488.478	9.30239	6.2984e-05
489.342	659.703	0.00446668
489.467	1487.59	0.0100721
489.887	1225.35	0.00829651
490.101	410.769	0.0027812
490.662	507.736	0.00343774
491.448	17183.5	0.116345
491.712	525.629	0.00355889
492.466	2551.57	0.017276
494.366	61.8706	0.000418909
494.478	142.682	0.000966063
494.648	377.888	0.00255858
495.583	2662.42	0.0180265
498.495	961.714	0.00651151
498.667	370.248	0.00250685
499.199	317.188	0.00214759
499.419	2806.74	0.0190037
499.62	1997.12	0.013522
499.834	76.8132	0.000520082
500.409	890.936	0.00603229
501.546	6619.12	0.0448163
501.779	172.038	0.00116483
502.398	2030.94	0.013751
503.432	223.396	0.00151256
503.538	41.6328	0.000281885
504.278	124.511	0.000843034
505.425	504.248	0.00341413
508.052	504.248	0.00341413
511.461	756.371	0.00512119
511.83	124.511	0.000843034
512.415	7134.37	0.0483049
513.428	504.248	0.00341413
514.346	1414.59	0.00957781
514.483	11.419	7.73148e-05
514.581	124.364	0.000842033
515.411	24542.6	0.166171
515.821	422.284	0.00285917
516.363	4888.83	0.0331009
516.569	694.42	0.00470173
517.455	5745.49	0.0389012
520.303	249.023	0.00168607
522.461	3698.3	0.0250402
524.44	378.186	0.00256059
526.675	1267.21	0.00857993
527.025	124.511	0.000843034
528.318	45.9936	0.00031141
528.488	3736.01	0.0252955
528.665	882.053	0.00597214
529.328	699.058	0.00473313
529.496	1307.38	0.00885195
529.671	1358.82	0.00920021
530.457	6366.93	0.0431088
531.348	376.634	0.00255009
531.595	869.449	0.0058868
533.49	2672.19	0.0180927
534.491	1401.02	0.00948591
537.495	1530.92	0.0103654
538.372	630.31	0.00426766
539.346	249.023	0.00168607
540.466	124.511	0.000843034
541.39	23.6459	0.0001601
541.553	1641.23	0.0111123
542.461	3996.99	0.0270626
542.682	2152.08	0.0145712
543.411	865.38	0.00585926
543.73	80.4474	0.000544688
544.475	124.511	0.000843034
545.406	378.186	0.00256059
546.592	635.736	0.0043044
550.421	467.331	0.00316417
550.581	436.509	0.00295549
553.644	245.922	0.00166507
554.494	8301.28	0.0562058
555.012	1269.92	0.00859828
555.487	1273.98	0.00862581
556.514	4377.95	0.029642
556.75	818.545	0.00554215
557.402	1520.79	0.0102969
558.447	499.9	0.00338469
558.773	3015.12	0.0204146
559.24	1612.05	0.0109148
559.463	258.86	0.00175267
559.585	52.9833	0.000358736
560.442	249.176	0.00168711
561.086	2902.61	0.0196528
561.404	1547.64	0.0104787
562.498	760.087	0.00514635
568.423	1141.92	0.00773163
569.485	882.973	0.00597837
570.414	416.096	0.00281727
570.583	839.317	0.00568279
572.503	20996.1	0.142159
573.008	572.896	0.00387892
573.497	11714.6	0.0793166
574.516	2796.45	0.018934
575.193	503.936	0.00341201
575.749	1315.95	0.00890992
576.065	51.6913	0.000349988
576.364	233.829	0.00158319
576.695	1106.03	0.0074886
577.715	1523.9	0.0103179
578.885	378.417	0.00256216
579.64	761.951	0.00515897
581.5	124.588	0.000843553
582.451	1269.92	0.00859828
584.514	13802.6	0.0934537
585.435	1782.07	0.0120659
586.528	73133.9	0.49517
587.117	189.267	0.00128148
587.355	1954.2	0.0132314
587.56	496.596	0.00336232
588.385	321.882	0.00217937
588.624	1493.54	0.0101123
588.926	20.2997	0.000137444
589.14	245.047	0.00165915
589.548	56721.7	0.384048
590.132	2398.26	0.016238
590.469	1833.94	0.0124171
590.677	2322.89	0.0157277
591.016	203.469	0.00137764
591.295	573.47	0.00388281
591.504	4599.21	0.03114
592.123	887.308	0.00600772
592.428	2580.54	0.0174721
592.929	124.588	0.000843553
593.499	1137.11	0.00769908
593.947	630.695	0.00427027
596.489	1905.89	0.0129042
597.588	630.695	0.00427027
599.134	250.727	0.00169761
599.433	79.8083	0.000540361
599.602	55.948	0.000378809
600.149	352.205	0.00238469
600.501	2082.57	0.0141005
601.384	4221.26	0.028581
601.636	771.154	0.00522127
602.525	45421.8	0.307539
602.931	300.983	0.00203787
603.576	18201.9	0.12324
603.907	285.845	0.00193538
604.568	5481.15	0.0371114
605.487	2762.63	0.018705
605.858	1498.66	0.010147
606.105	98.9983	0.000670291
606.326	575.978	0.00389979
606.522	49.7491	0.000336838
606.803	702.567	0.00475689
607.048	1543.61	0.0104514
607.481	4279.34	0.0289742
607.663	284.145	0.00192387
608.283	1867.19	0.0126423
608.604	356.527	0.00241395
608.815	241.473	0.00163495
610.904	1261.39	0.00854054
612.864	882.973	0.00597837
613.321	378.417	0.00256216
614.531	1815.6	0.0122929
614.81	2475.14	0.0167585
615.365	504.556	0.00341621
616.453	1787.35	0.0121017
616.661	43.2319	0.000292712
617.473	2320.68	0.0157127
617.87	1626.65	0.0110136
618.482	798.724	0.00540795
618.69	1259.76	0.00852947
619.255	356.698	0.0024151
619.506	2169.37	0.0146882
619.943	124.588	0.000843553
620.606	5231.27	0.0354196
621.058	114.305	0.000773929
621.519	6123.97	0.0414638
621.829	1801.4	0.0121968
622.259	671.823	0.00454874
622.523	588.901	0.00398729
622.716	885.784	0.0059974
623.33	378.417	0.00256216
623.844	1527.62	0.0103431
624.368	378.417	0.00256216
626.293	523.997	0.00354784
626.465	61.3291	0.000415243
626.59	368.179	0.00249284
626.948	454.757	0.00307904
627.605	1269.92	0.00859828
628.082	33.9464	0.000229842
628.291	329.851	0.00223333
628.538	6131.4	0.0415141
629.309	631.932	0.00427865
629.638	236	0.00159789
630.494	846.896	0.00573411
630.668	33.3175	0.000225584
631.608	343.256	0.0023241
631.833	59.4024	0.000402198
632.336	1927.99	0.0130539
632.696	1493.68	0.0101133
632.89	128.954	0.000873113
633.462	2419.84	0.0163841
633.849	117.998	0.000798934
634.293	336.268	0.00227678
634.529	101.375	0.000686384
634.749	798.451	0.0054061
634.951	1179.78	0.00798795
635.247	1525.16	0.0103264
635.529	2008.19	0.0135969
635.75	1916.59	0.0129767
636.148	324.116	0.0021945
636.471	8187.92	0.0554382
636.866	4905.56	0.0332142
637.536	14769451	100
638.089	28794.6	0.19496
638.546	4199501	28.4337
639.076	15596.1	0.105597
639.55	650038	4.40124
640.149	1424.32	0.0096437
640.443	4505.1	0.0305028
640.641	5591.6	0.0378592
641.198	925.922	0.00626917
641.437	1395.9	0.00945125
641.653	783.849	0.00530723
641.857	390.732	0.00264554
642.053	242.073	0.00163901
642.474	793.137	0.00537012
642.908	5146.99	0.0348489
643.552	155.037	0.00104972
643.731	458.398	0.00310369
644.597	2469.8	0.0167223
644.808	159.864	0.0010824
645.728	864.682	0.00585453
646.055	402.981	0.00272848
646.516	5476.47	0.0370797
646.736	411.035	0.00278301
647.008	672.89	0.00455596
647.56	4805.02	0.0325335
647.911	148.871	0.00100797
648.103	132.755	0.000898852
648.355	689.691	0.00466972
648.581	3990.33	0.0270175
649.955	249.176	0.00168711
653.404	1106.87	0.00749429
653.61	1002.45	0.00678729
654.437	249.176	0.00168711
654.995	1014.69	0.0068702
655.505	398.979	0.00270138
655.684	14.947	0.000101202
656.594	630.695	0.00427027
658.551	31436.8	0.21285
659.232	158.365	0.00107225
659.468	369.344	0.00250073
659.703	4670.37	0.0316218
660.543	1464749	9.91742
661.124	80.4577	0.000544758
661.546	357314	2.41928
662.542	40245.6	0.272492
662.853	172.54	0.00116822
663.363	68.6243	0.000464637
663.596	2214.22	0.0149919
664.075	1718.61	0.0116362
664.574	28.5157	0.000193072
664.701	11.035	7.47152e-05
665.148	108.749	0.00073631
665.361	291.186	0.00197154
665.621	3357.01	0.0227294
665.91	492.078	0.00333173
666.453	4431.16	0.0300022
666.701	250.149	0.00169369
667.511	504.556	0.00341621
668.184	1133.59	0.00767521
668.495	214.511	0.0014524
669.86	504.556	0.00341621
672.539	378.417	0.00256216
673.472	124.588	0.000843553
674.555	1397.92	0.00946494
675.647	249.176	0.00168711
676.601	52591.6	0.356084
677.508	13880.3	0.0939797
678.386	1970.16	0.0133394
678.703	1399.54	0.00947594
679.216	469.829	0.00318109
679.485	426.542	0.002888
680.337	124.588	0.000843553
682.433	249.176	0.00168711
683.903	1903.87	0.0128906
684.997	1135.25	0.00768648
686.254	1140.52	0.00772216
686.632	1250.15	0.0084644
687.537	2921.59	0.0197813
688.569	1013.92	0.00686498
689.412	627.593	0.00424927
689.747	362.062	0.00245143
690.563	3294.31	0.0223049
691.329	52.4007	0.000354791
691.567	1922.19	0.0130146
692.524	1135.25	0.00768648
696.652	124.588	0.000843553
699.976	378.417	0.00256216
701.554	1395.9	0.00945129
703.559	2096.02	0.0141916
703.767	639.321	0.00432867
704.53	1009.11	0.00683243
705.553	249.176	0.00168711
716.568	91.5984	0.000620188
716.797	208.311	0.00141042
717.418	3714.3	0.0251485
717.725	1277.52	0.00864974
717.955	397.818	0.00269352
718.792	378.417	0.00256216
719.563	6635.15	0.0449248
720.183	1734.3	0.0117425
720.523	1477.44	0.0100033
720.949	845.918	0.00572749
726.451	4841.06	0.0327775
727.682	252.278	0.00170811
728.49	1523.9	0.0103179
730.61	124.588	0.000843553
731.271	633.951	0.00429232
732.656	179.792	0.00121732
732.807	104.121	0.000704976
733.47	79.4449	0.0005379
733.657	55.948	0.000378809
742.765	504.556	0.00341621
743.553	756.834	0.00512432
745.314	2665.82	0.0180496
745.899	630.695	0.00427027
746.921	124.588	0.000843553
747.593	630.695	0.00427027
748.671	3685.53	0.0249538
758.536	717.737	0.0048596
758.798	999.916	0.00677016
759.868	759.254	0.00514071
760.107	22.1687	0.000150098
760.576	331314	2.24324
761.127	118.588	0.000802925
761.595	55277.4	0.374268
761.954	1150.39	0.007789
762.508	11399.4	0.077182
762.888	379.026	0.00256628
763.091	145.238	0.000983367
763.608	5086.33	0.0344382
764.398	124.588	0.000843553
765.563	1564.1	0.0105901
765.773	17.5703	0.000118964
767.241	252.278	0.00170811
773.701	630.695	0.00427027
776.452	730.2	0.00494399
776.823	2490.55	0.0168629
777.632	1142.07	0.00773265
778.283	688.824	0.00466384
778.512	385.448	0.00260976
778.757	2674.38	0.0181075
780.465	504.556	0.00341621
782.067	378.417	0.00256216
785.613	124.588	0.000843553
786.621	1143.94	0.00774528
788.793	4821.66	0.0326462
789.399	1198.9	0.00811742
789.682	1511.01	0.0102306
789.955	22.0429	0.000149246
790.615	905990	6.13422
791.615	322971	2.18675
792.566	57661.2	0.390408
793.012	64.1227	0.000434158
793.35	410.739	0.002781
793.632	4562.82	0.0308936
794.275	216.738	0.00146748
794.796	889.017	0.0060193
795.639	1783.58	0.0120761
797.545	252.278	0.00170811
798.631	124.588	0.000843553
799.753	1649.89	0.0111709
802.684	634.105	0.00429336
803.26	249.176	0.00168711
803.618	486.651	0.00329498
804.187	249.176	0.00168711
804.854	504.556	0.00341621
805.964	2670.4	0.0180805
806.653	6968.21	0.0471799
807.675	4065.9	0.0275291
810.628	252.278	0.00170811
811.527	249.176	0.00168711
813.46	28.5157	0.000193072
813.602	11.035	7.47152e-05
814.161	252.278	0.00170811
818.595	1301.45	0.0088118
818.855	558.666	0.00378258
819.727	4068.39	0.027546
820.888	1009.11	0.00683243
821.563	249.176	0.00168711
822.611	884.365	0.0059878
823.604	124.588	0.000843553
823.987	367.913	0.00249104
827.693	124.588	0.000843553
828.608	1012.37	0.00685448
830.733	124.588	0.000843553
832.304	467.801	0.00316735
832.56	1045.3	0.00707741
832.761	875.096	0.00592504
833.237	824.919	0.00558531
833.404	162.603	0.00110094
833.638	3801.71	0.0257404
834.634	2.76785e+06	18.7404
835.636	1.22006e+06	8.26072
836.627	200222	1.35565
837.26	795.73	0.00538768
837.64	21664.1	0.146682
838.292	974.882	0.00660066
838.728	390.813	0.00264609
838.953	560.934	0.00379793
840.288	635.968	0.00430597
840.934	630.695	0.00427027
841.353	124.588	0.000843553
842.252	116.759	0.000790543
842.617	1125.4	0.0076198
843.235	504.556	0.00341621
843.768	252.278	0.00170811
844.832	310.81	0.00210441
845.057	54.1756	0.000366808
847.623	124.588	0.000843553
848.986	2411.84	0.0163299
849.441	55.1982	0.000373732
849.612	16.808	0.000113802
849.997	124.588	0.000843553
850.667	4278.05	0.0289655
850.949	113.084	0.000765663
851.695	4969.54	0.0336474
852.438	49.8279	0.000337371
852.789	2010.24	0.0136108
855.709	1523.9	0.0103179
857.353	2537.82	0.0171829
857.947	184.282	0.00124773
858.194	298.622	0.00202189
860.958	504.556	0.00341621
861.834	236.311	0.0016
862.12	96.9855	0.000656663
862.638	3577.73	0.0242239
863.156	837.794	0.00567248
863.616	11912.8	0.0806581
864.651	6116625	41.414
865.66	2538536	17.1877
866.659	568167	3.84691
867.242	581.602	0.00393787
867.675	48726.4	0.329913
868.304	1338.71	0.00906406
868.718	6810.06	0.0461091
869.339	367.946	0.00249126
869.804	504.556	0.00341621
871.256	378.417	0.00256216
872.038	280.969	0.00190237
872.397	1957.42	0.0132531
873.87	504.556	0.00341621
874.464	124.588	0.000843553
875.187	1905.89	0.0129042
879.749	252.278	0.00170811
880.432	3419.25	0.0231508
880.743	664.797	0.00450116
880.997	108.141	0.00073219
881.657	1012.83	0.0068576
882.598	2161.88	0.0146375
883.549	124.588	0.000843553
887.477	124.588	0.000843553
892.352	378.417	0.00256216
894.517	504.556	0.00341621
912.803	252.278	0.00170811
923.653	2796.45	0.018934
928.789	252.278	0.00170811
932.552	249.176	0.00168711
939.857	1143.94	0.00774528
954.658	124.588	0.000843553
994.724	15843.1	0.10727
995.834	10457.4	0.0708045
996.392	60.4607	0.000409363
996.736	1125.34	0.00761936
997.112	80.2552	0.000543387
997.612	1011.59	0.00684921
1008.8	630.952	0.00427201
1011.98	378.571	0.0025632
1028.75	340.494	0.00230539
1029.06	588.249	0.00398288
1029.35	12.0099	8.13158e-05
1029.74	56.1041	0.000379866
1029.96	36.9852	0.000250417
1037	508.122	0.00344036
1038.26	249.278	0.0016878
1038.76	491.035	0.00332467
1039.41	378.571	0.0025632
1039.96	124.639	0.000843899
1046.89	124.639	0.000843899
1051.52	252.381	0.0017088
1053.29	124.639	0.000843899
1054.28	504.761	0.0034176
1056.79	6460.71	0.0437438
1057.6	173.102	0.00117203
1057.89	2915.2	0.019738
1058.92	124.639	0.000843899
1059.86	890.183	0.00602719
1066.74	2289.51	0.0155017
1067.55	1084.13	0.00734035
1067.96	288.438	0.00195293
1068.78	659327	4.46412
1069.78	349960	2.36949
1070.51	2160.41	0.0146275
1070.88	33197.7	0.224773
1071.74	11228.9	0.0760279
1072.46	579.49	0.00392357
1072.81	51.5312	0.000348904
1073.03	224.633	0.00152093
1081.22	249.278	0.0016878
1082.13	249.278	0.0016878
1084.83	252.381	0.0017088
1085.64	762.183	0.00516054
1086.78	39310.2	0.266159
1087.62	510.762	0.00345823
1087.93	2340.43	0.0158464
1088.33	65.7637	0.000445269
1088.73	131.62	0.000891161
1089.02	872.625	0.00590831
1091.93	891.322	0.0060349
1103.37	124.639	0.000843899
1104.63	124.639	0.000843899
1113.79	883.333	0.00598081
1115.13	1009.52	0.00683521
1116.29	378.571	0.0025632
1128.8	124.639	0.000843899
1163.53	124.639	0.000843899
1202.53	2392.22	0.0161971
1202.98	81.2606	0.000550194
1212.86	2032.49	0.0137614
1222.53	1524.37	0.0103211
1226.49	764.122	0.00517366
1248.46	890.183	0.00602719
1255.65	1906.43	0.0129079
1258.98	124.639	0.000843899
1370.33	378.571	0.0025632
1274_433
#433.42
m/z	intensity
111.175	2280.75	2.99802
113.854	2408.75	3.16627
122.838	503.733	0.662152
125.128	2662.42	3.49973
127.159	3295.45	4.33183
129.148	881.533	1.15877
131.02	629.666	0.82769
138.873	1268.37	1.66726
145.229	377.8	0.496614
150.949	248.766	0.327001
151.188	5219.56	6.86106
151.404	4312.47	5.6687
153.706	377.799	0.496613
153.858	881.53	1.15876
154.032	579.791	0.762129
154.128	1375.58	1.80818
154.344	503.733	0.662152
154.711	1903.72	2.50243
154.931	684.727	0.900066
155.027	2204.68	2.89803
155.114	77.1635	0.101431
181.059	377.8	0.496614
182.179	2155.07	2.83282
182.959	377.793	0.496605
183.078	230.009	0.302345
183.168	237.616	0.312343
183.293	3362.26	4.41966
183.544	124.383	0.1635
187.193	1400.24	1.84061
196.112	120.115	0.15789
196.26	5975.83	7.85516
197.038	328.646	0.432002
197.132	1917.1	2.52001
197.216	12989.1	17.0741
197.429	2225	2.92475
197.818	1126.03	1.48016
197.938	665.226	0.874433
198.077	93.0802	0.122353
198.144	42.8923	0.0563816
206.977	124.383	0.1635
210.766	501.479	0.659189
210.899	389.844	0.512446
211.016	1280.11	1.68269
211.188	3784.72	4.97497
211.283	4807.21	6.31903
211.692	763.349	1.00342
212.249	2283.07	3.00108
219.066	33.7754	0.0443974
219.136	434.896	0.571666
220.232	881.533	1.15877
227.167	1899.07	2.49631
228.218	2536.75	3.33453
229.004	242.405	0.318639
229.241	12062.6	15.8561
243.259	124.383	0.1635
244.237	629.651	0.82767
244.389	1907.05	2.5068
244.631	881.475	1.15869
244.829	588.058	0.772996
244.957	497.515	0.653978
245.143	1685.92	2.21613
245.275	76075.1	100
246.264	1266.04	1.6642
261.28	1651.21	2.1705
267.326	4947.23	6.50308
270.98	873.178	1.14778
271.254	12922.2	16.9861
271.454	394.629	0.518735
271.756	1143.47	1.50308
272.151	124.511	0.163669
272.373	1649.08	2.16769
299.235	2282.68	3.00056
300.034	124.511	0.163669
301.442	756.371	0.994243
314.289	1783.23	2.34404
315.245	3778.39	4.96666
315.412	1290.2	1.69596
327.272	630.31	0.828536
329.048	121.798	0.160102
329.212	151.447	0.199076
329.356	2268.83	2.98235
330.449	378.186	0.497121
343.09	176.261	0.231693
343.232	266.571	0.350405
343.344	510.277	0.670753
343.513	2872.18	3.77545
344.249	124.511	0.163669
369.282	2918.42	3.83623
370.381	1269.34	1.66853
371.31	2542.17	3.34165
371.545	602.597	0.792107
372.595	249.023	0.327338
401.346	3563.05	4.6836
402.234	252.124	0.331414
1274_449
#449.1
m/z	intensity
101.778	124.383	0.526793
136.822	629.666	2.66679
144.925	3693.9	15.6446
152.755	629.666	2.66679
153.308	503.733	2.13343
180.822	881.533	3.73351
195.811	669.107	2.83383
195.882	24.3928	0.10331
195.99	1955.49	8.28197
196.927	5594.21	23.6928
197.911	881.533	3.73351
213.784	250.316	1.06015
213.915	352.656	1.49358
218.917	503.733	2.13343
225.53	124.383	0.526793
226.439	377.8	1.60007
226.693	361.148	1.52955
226.935	23611.4	100
227.823	288.618	1.22237
227.923	1976.96	8.37293
232.794	124.383	0.526793
244.832	633.024	2.68101
266.881	378.186	1.60171
267.965	252.124	1.06781
298.868	300.133	1.27114
298.979	45.2352	0.191582
301.139	882.433	3.73732
315.954	378.186	1.60171
343.005	1523.21	6.45116
345.099	2030.94	8.60155
351.352	124.511	0.527337
360.883	124.511	0.527337
417.043	1900.81	8.05041
417.389	507.736	2.15039
436.793	124.511	0.527337
535.74	124.511	0.527337
811.7	124.588	0.527662
1120.2	124.639	0.527878
2231.1	124.703	0.528148
4365.61	124.741	0.528309
1274_637
#637.55
m/z	intensity
151.209	881.533	0.16306
153.068	889.024	0.164445
153.278	629.666	0.116471
171.225	3443.19	0.636897
180.617	1142.7	0.211368
183.233	248.766	0.046015
195.172	1133.4	0.209648
196.087	1987.23	0.367584
196.241	5665.96	1.04805
196.634	251.866	0.0465885
197.167	5847.68	1.08166
197.33	703.908	0.130204
198.018	377.8	0.0698827
198.218	503.733	0.0931769
198.621	377.8	0.0698827
199.204	633.024	0.117092
209.012	247.437	0.0457691
209.132	857.824	0.158674
209.233	1854.7	0.343069
210.604	889.024	0.164445
210.995	1780.6	0.329364
211.099	1012.93	0.187364
211.31	7639.96	1.41318
211.58	1142.7	0.211368
226.777	27.0347	0.00500069
226.838	149.006	0.027562
227.021	1106.65	0.204701
227.249	111888	20.6963
227.489	1182.66	0.21876
228.071	1521.77	0.281487
228.272	1384.47	0.256089
228.389	1178.66	0.218021
229.086	885.214	0.16374
229.212	129.364	0.0239288
229.284	298.007	0.0551232
230.149	377.8	0.0698827
245.239	22520	4.16558
245.453	1227.75	0.2271
283.333	378.186	0.0699541
285.292	124.511	0.0230312
287.039	124.511	0.0230312
299.24	124.511	0.0230312
301.327	10325	1.90984
313.254	72.6076	0.0134304
313.367	181.778	0.033624
315.214	1361.98	0.25193
315.353	1294.81	0.239504
343.131	628.759	0.116303
343.323	239.043	0.0442166
343.781	124.511	0.0230312
355.347	889.604	0.164553
359.375	1269.34	0.234793
361.338	889.604	0.164553
369.121	1015.47	0.187835
369.704	756.371	0.139908
384.326	504.248	0.0932721
385.357	2171.34	0.401639
401.395	251.736	0.0465644
415.5	3179.76	0.588169
417.315	429.36	0.0794199
417.438	762.183	0.140983
417.593	2087.16	0.386069
418.327	168.976	0.031256
418.424	9.3026	0.00172073
431.364	1269.34	0.234793
432.185	252.124	0.0466361
432.662	1745.37	0.322847
432.94	93.5107	0.0172969
433.418	540620	100
433.914	56.0631	0.0103702
434.055	809.459	0.149728
434.165	131.074	0.0242451
434.425	23035.4	4.26092
434.687	52.2645	0.00966751
434.832	29.8732	0.00552574
435.061	335.827	0.0621188
435.434	13804	2.55336
435.679	89.4386	0.0165437
436.022	124.511	0.0230312
436.432	1372.66	0.253906
436.664	304.53	0.0563298
437.035	378.186	0.0699541
437.491	756.371	0.139908
447.326	1078.5	0.199493
447.501	464.654	0.0859484
448.151	1983.6	0.366912
448.305	13.4167	0.00248173
448.656	46.1216	0.00853124
448.754	94.8312	0.0175412
448.981	2609.52	0.48269
449.416	354722	65.6139
449.93	488.509	0.090361
450.383	20196.5	3.73581
450.94	1901.83	0.351786
451.264	248.223	0.0459145
451.458	1579.83	0.292225
452.38	1422.5	0.263124
452.561	1174.46	0.217244
457.29	124.511	0.0230312
461.446	373.534	0.0690937
486.166	1395.21	0.258076
487.135	1523.21	0.281752
489.483	87.2394	0.0161369
489.583	259.415	0.0479848
519.139	252.124	0.0466361
533.61	2030.94	0.37567
549.445	504.441	0.0933079
550.628	1777.08	0.328711
563.478	2679.3	0.495599
605.522	1143.94	0.211597
1274_834
#834.64
m/z	intensity
196.086	629.666	0.186108
200.113	889.024	0.262765
204.147	763.349	0.22562
205.296	124.383	0.0367633
206.01	377.8	0.111665
211.116	1474.62	0.435846
211.232	2401.59	0.709827
211.391	124.381	0.0367626
213.157	1268.37	0.374887
215.257	1647.72	0.48701
218.162	629.666	0.186108
219.28	503.733	0.148886
226.185	2280.75	0.67411
227.031	755.599	0.223329
227.222	504.249	0.149038
228.908	104.782	0.03097
229.028	817.133	0.241516
229.156	33.389	0.00986864
229.256	1583.76	0.468104
229.335	1533.7	0.453308
230.243	3824.05	1.13026
232.352	1268.37	0.374887
235.276	889.024	0.262765
236.105	183.38	0.0542009
236.258	7064.08	2.0879
236.443	1007.15	0.297678
237.309	251.866	0.074443
241.16	251.866	0.074443
243.033	377.796	0.111663
243.215	1424.09	0.420913
243.305	296.15	0.0875318
244.854	124.381	0.0367628
245.037	70.5531	0.0208531
245.155	4086.34	1.20778
245.277	4789.25	1.41554
245.455	327.759	0.0968742
245.969	244.952	0.0723993
246.131	1428.05	0.422083
246.264	27.3001	0.00806897
251.216	2662.42	0.786918
257.258	378.186	0.111779
267.214	124.511	0.0368013
273.231	124.511	0.0368013
278.166	249.023	0.0736025
282.142	124.511	0.0368013
286.359	2158.94	0.638109
287.262	630.31	0.186298
288.246	1015.47	0.300138
292.656	504.248	0.149038
294.278	124.511	0.0368013
297.179	635.736	0.187902
299.216	1657.02	0.489756
309.393	1523.21	0.450208
310.136	249.023	0.0736025
313.215	124.511	0.0368013
315.191	1143.47	0.337971
322.34	1649.08	0.48741
323.296	4616.07	1.36435
323.533	171.77	0.0507692
324.32	1559.73	0.461002
324.476	489.998	0.144827
325.291	124.511	0.0368013
332.246	756.371	0.223557
336.348	378.186	0.111779
337.275	756.371	0.223557
343.272	4565.36	1.34936
344.521	2806.69	0.829559
350.155	378.186	0.111779
351.354	124.511	0.0368013
353.379	2030.94	0.600277
364.345	2665.99	0.787975
366.436	1015.47	0.300138
368.101	252.082	0.0745068
368.391	4580.23	1.35376
368.622	80.4069	0.0237655
371.404	1397.34	0.413005
384.214	882.433	0.260817
385.284	3381.05	0.999322
385.464	1187.56	0.351003
402.349	504.248	0.149038
415.395	10614.4	3.13726
415.599	149.967	0.0443251
415.756	75.6069	0.0223468
416.372	943.066	0.278738
416.482	124.922	0.0369225
416.591	473.538	0.139962
417.378	630.31	0.186298
424.394	3194.25	0.944109
425.246	122.967	0.0363448
425.353	357.528	0.105673
429.148	763.736	0.225734
431.23	144.918	0.0428328
431.432	6266.03	1.85202
432.417	378.186	0.111779
433.002	1871.92	0.553276
433.394	338335	100
433.889	2453.45	0.725156
434.399	92210.8	27.2543
434.866	112.988	0.0333954
435.037	340.369	0.100601
435.274	704.428	0.208204
435.434	3601.16	1.06438
435.649	526.412	0.155589
436.147	378.186	0.111779
437.993	1143.47	0.337971
442.272	69.8885	0.0206566
442.423	844.705	0.249666
442.615	1320.22	0.390213
443.254	586.377	0.173313
443.483	1181.84	0.349311
443.941	124.511	0.0368013
453.603	630.31	0.186298
456.511	378.186	0.111779
461.323	124.511	0.0368013
475.354	249.023	0.0736025
490.622	882.433	0.260817
499.374	378.186	0.111779
512.473	756.371	0.223557
513.446	504.248	0.149038
515.313	1410.53	0.416902
515.454	107.86	0.0318797
524.687	1143.47	0.337971
528.541	504.248	0.149038
529.632	1143.47	0.337971
554.579	378.417	0.111847
555.607	3061.13	0.904765
556.531	2663.81	0.787329
559.044	252.278	0.0745647
560.509	882.973	0.260976
570.401	507.968	0.150138
572.585	4702.75	1.38997
573.465	1016.09	0.30032
575.303	1135.25	0.335541
586.455	1145.48	0.338565
587.513	6641.44	1.96298
589.357	124.588	0.036824
590.417	249.176	0.0736479
606.315	756.834	0.223694
607.441	891.323	0.263444
608.331	504.556	0.149129
618.972	124.588	0.036824
623.501	756.834	0.223694
628.466	635.657	0.187878
637.566	252.278	0.0745647
641.441	124.588	0.036824
646.11	365.266	0.10796
646.579	6602.2	1.95138
646.876	2014.41	0.59539
647.385	26.4955	0.00783115
647.623	4823.84	1.42576
647.874	124.348	0.0367531
663.645	504.556	0.149129
728.479	2411.84	0.712856
733.537	1395.9	0.412581
759.646	124.588	0.036824
760.158	14.3816	0.0042507
760.586	31986.1	9.45399
760.958	758.617	0.224221
761.241	57.1526	0.0168923
761.497	1865.27	0.55131
761.777	338.147	0.0999445
762.749	124.588	0.036824
789.789	378.417	0.111847
793.419	87.297	0.025802
793.644	170.117	0.0502807
793.919	641.054	0.189474
794.861	756.834	0.223694
795.538	1135.25	0.335541
1274_864
#864.63
m/z	intensity
211.25	251.866	0.111287
226.789	377.727	0.166898
226.965	1007.96	0.445364
227.053	17.3915	0.00768443
227.12	108.77	0.0480601
227.197	2727.49	1.20514
227.331	4856.57	2.14587
228.136	220.742	0.0975347
228.243	1988.43	0.878584
229.186	897.617	0.396611
229.298	2941.75	1.29981
241.175	492.624	0.217665
241.269	1516.49	0.670058
259.238	377.604	0.166844
260.203	313.969	0.138727
260.307	25.905	0.0114461
287.271	2932.82	1.29586
288.108	759.857	0.335742
299.919	504.248	0.222801
315.372	249.023	0.11003
339.253	756.371	0.334202
341.158	102.484	0.0452826
341.254	310.422	0.13716
341.385	129.033	0.057013
342.438	2536.55	1.12077
365.178	504.248	0.222801
371.422	249.023	0.11003
385.812	252.124	0.111401
389.48	3424.02	1.5129
396.308	1397.34	0.617413
401.371	2284.81	1.00954
415.401	18356	8.11058
415.667	22.1442	0.00978438
416.327	1691.87	0.747551
416.471	251.815	0.111264
417.366	889.604	0.39307
418.513	2030.94	0.89737
424.391	7256.54	3.20629
425.285	1382.51	0.610862
425.476	80.4472	0.0355455
426.383	756.371	0.334202
426.62	717.13	0.316863
427.231	756.371	0.334202
428.37	378.186	0.167101
431.428	189.65	0.0837965
431.569	94.1717	0.0416096
444.412	882.433	0.389902
446.409	422.544	0.186701
446.54	860.114	0.38004
447.427	889.604	0.39307
461.021	378.186	0.167101
461.368	1647.33	0.727871
461.594	114.435	0.0505628
462.126	617.52	0.27285
462.322	190.11	0.084
463.031	249.872	0.110406
463.432	226322	100
463.849	1246.26	0.550658
464.089	227.111	0.100349
464.375	7343.77	3.24484
464.51	3161.44	1.39688
465.027	333.864	0.147517
465.362	3188.14	1.40867
465.592	274.139	0.121128
466.441	1781.1	0.786976
468.306	378.186	0.167101
491.292	594.711	0.262772
491.456	2988.1	1.32029
492.448	4324.17	1.91063
529.343	761.445	0.336444
529.61	114.435	0.0505629
555.386	882.973	0.390141
560.916	630.695	0.278672
572.442	341.286	0.150797
572.694	760.295	0.335935
584.421	1261.39	0.557344
598.628	756.834	0.334406
600.553	249.176	0.110098
602.862	124.588	0.0550491
603.559	889.951	0.393224
604.328	249.176	0.110098
604.751	124.588	0.0550491
605.655	1525.14	0.67388
616.376	249.176	0.110098
618.501	1009.11	0.445875
628.4	635.968	0.281001
629.018	885.454	0.391237
629.429	1831.99	0.809464
629.685	149.204	0.0659257
630.138	376.866	0.166518
630.459	243.325	0.107513
645.589	1009.11	0.445875
658.72	2037.14	0.900105
659.48	3570.4	1.57757
661.692	882.973	0.390141
676.054	378.417	0.167203
676.512	11184	4.94165
676.794	599.768	0.265007
677.441	4237.65	1.8724
677.66	1912.91	0.845217
678.707	756.834	0.334406
693.555	630.695	0.278672
702.57	124.588	0.0550491
719.785	2409.82	1.06478
720.75	124.588	0.0550491
788.08	378.417	0.167203
788.62	378.417	0.167203
790.573	15018.1	6.63571
790.872	539.388	0.238328
791.273	682.404	0.301519
791.594	1891.71	0.835849
791.814	478.088	0.211242
792.649	2033.89	0.89867
820.708	124.588	0.0550491

## Sheet: LNFP-I_LNFP-II_1_1
1100
#1100.7
m/z	intensity
119.076	124.383	0.0184333
122.992	124.383	0.0184333
130.462	124.383	0.0184333
155.68	124.383	0.0184333
173.013	124.383	0.0184333
236.749	124.383	0.0184333
240.545	124.383	0.0184333
243.331	124.383	0.0184333
247.558	124.383	0.0184333
256.611	377.8	0.0559889
258.435	377.8	0.0559889
258.793	311.357	0.0461423
258.936	5613.82	0.831954
259.229	62.9943	0.00933558
259.292	51.6671	0.00765694
263.984	1014.7	0.150376
268.987	629.666	0.0933149
273.963	1140.37	0.169
284	1394.05	0.206594
286.785	176.834	0.0262063
286.876	1912.79	0.283471
287.007	3912.43	0.579812
287.539	1014.7	0.150376
287.93	629.666	0.0933149
288.534	886.699	0.131406
294.895	378.186	0.0560461
297.053	635.736	0.0942144
298.896	124.511	0.0184523
299.795	378.186	0.0560461
303.055	1902.94	0.282011
307.759	378.186	0.0560461
309.082	2030.94	0.300981
309.656	378.186	0.0560461
312.953	507.736	0.0752451
315.053	756.371	0.112092
315.874	504.248	0.0747282
319.076	124.511	0.0184523
319.921	437.364	0.0648162
320.069	26.6026	0.00394243
322.831	630.31	0.0934102
323.976	507.736	0.0752451
324.555	124.511	0.0184523
337.939	1019.34	0.151064
339.001	378.186	0.0560461
341.036	5485.45	0.812929
341.293	114.433	0.0169586
342.025	86.7298	0.0128531
342.111	250.495	0.0371227
344.993	124.511	0.0184523
350.035	882.433	0.130774
352.924	350.862	0.0519968
353.091	475.374	0.0704491
355.896	378.186	0.0560461
357.924	1141.34	0.169144
359.064	504.248	0.0747282
363.944	1228.55	0.182068
364.148	2896.26	0.429219
364.914	124.511	0.0184523
368.895	635.736	0.0942144
369.226	1015.47	0.15049
370.938	252.124	0.0373641
374.13	630.31	0.0934102
379.735	124.511	0.0184523
382.039	1269.34	0.188113
384.133	1145.41	0.169747
384.37	239.043	0.0354255
387.067	761.604	0.112868
396.153	124.511	0.0184523
397.445	252.124	0.0373641
398.06	1012.37	0.15003
399.898	252.124	0.0373641
407.134	378.186	0.0560461
411.989	504.248	0.0747282
413.086	1269.34	0.188113
414.044	378.031	0.0560231
414.29	363.555	0.0538779
415.084	79236	11.7426
415.474	972.872	0.144177
415.715	256.973	0.0380828
416.067	6896.74	1.02208
416.352	729.347	0.108087
417.018	166.849	0.0247265
417.132	995.035	0.147462
417.427	378.129	0.0560378
418.055	252.124	0.0373641
422.185	124.511	0.0184523
424.065	1653.88	0.2451
426.111	6641.67	0.984278
428.126	1649.08	0.244389
431.028	475.234	0.0704284
431.183	413.753	0.0613171
432.085	2549.91	0.37789
433.098	236589	35.0619
433.519	41.6323	0.00616979
433.683	742.732	0.110071
433.885	125.194	0.0185534
434.091	12981.5	1.92382
435.106	3819.74	0.566075
435.991	433.515	0.0642458
436.159	758.115	0.112351
439.523	504.248	0.0747282
442.114	379.736	0.0562759
443.237	252.124	0.0373641
444.896	1636.38	0.242508
445.092	80.4471	0.0119221
447.144	378.186	0.0560461
449.122	1143.47	0.16946
454.047	1015.47	0.15049
460.96	51.5041	0.00763277
461.054	36.2566	0.00537313
463.129	261040	38.6855
463.595	11321.6	1.67783
463.786	10.8277	0.00160464
464.157	30542.6	4.52634
464.433	470.855	0.0697795
464.746	376.613	0.0558131
464.964	169.664	0.0251437
465.133	1197.05	0.1774
465.813	504.248	0.0747282
466.139	124.511	0.0184523
466.704	378.186	0.0560461
469.262	378.186	0.0560461
472.225	3392.47	0.502755
472.425	1225.48	0.181613
478.213	1141.34	0.169144
489.174	1015.47	0.15049
491.145	2037.87	0.302006
500.09	252.124	0.0373641
501.186	2548.36	0.37766
509.286	124.511	0.0184523
511.037	504.248	0.0747282
513.18	124.511	0.0184523
516.138	630.31	0.0934102
519.075	249.023	0.0369045
527.192	1774.94	0.263042
529.115	133.662	0.0198083
529.233	72.3589	0.0107234
529.843	1008.5	0.149456
530.188	630.31	0.0934102
531.072	507.736	0.0752451
534.491	124.511	0.0184523
540.04	252.124	0.0373641
545.168	378.186	0.0560461
549.322	1523.21	0.225735
550.577	252.124	0.0373641
554.198	19.9627	0.00295841
554.355	1578.59	0.233943
554.734	504.248	0.0747282
556.155	635.736	0.0942144
558.135	1017.6	0.150806
559.003	48.9002	0.00724688
559.159	1083.93	0.160635
562.025	378.186	0.0560461
565.331	504.248	0.0747282
567.093	507.736	0.0752451
568.211	1395.21	0.206766
569.423	633.604	0.0938984
572.019	332.646	0.0492973
572.201	264.138	0.0391445
582.037	124.511	0.0184523
584.257	2675.42	0.39649
586.267	31737	4.70335
587.222	6132.83	0.90887
588.189	252.124	0.0373641
589.06	982.062	0.145539
589.302	967.051	0.143314
598.959	252.124	0.0373641
600.234	1523.21	0.225735
602.243	1913.01	0.283504
603.389	889.604	0.131837
614.096	76.5708	0.0113476
614.293	1071.38	0.158776
615.078	253.234	0.0375285
615.244	256.546	0.0380195
616.247	108996	16.1529
616.682	930.821	0.137945
616.968	3158.87	0.468136
617.249	4987.66	0.739158
617.75	2017.87	0.299043
618.287	3946.21	0.584818
618.904	493.008	0.0730624
619.155	106.196	0.0157379
619.301	50.1228	0.00742806
632.438	378.186	0.0560461
634.266	124.511	0.0184523
637.137	504.247	0.0747282
637.473	355.707	0.0527148
637.688	160.895	0.0238442
638.15	1379.79	0.204481
638.384	80.4456	0.0119218
643.451	252.124	0.0373641
644.136	124.511	0.0184523
645.415	761.604	0.112868
650.068	761.604	0.112868
658.182	2425.01	0.35938
658.832	1913.01	0.283504
659.311	504.248	0.0747282
659.755	401.802	0.059546
660.266	674776	100
660.631	896.139	0.132805
660.86	3683.74	0.54592
661.279	116437	17.2557
661.678	175.379	0.0259907
661.897	2207.46	0.32714
662.253	18203.6	2.69772
663.057	294.763	0.0436832
663.293	4027.27	0.596831
663.579	26.2331	0.00388768
663.904	374.617	0.0555173
664.301	1905.89	0.282447
665.023	54.1425	0.00802378
665.19	918.494	0.136118
666.072	378.417	0.0560804
668.247	124.588	0.0184636
676.403	2031.87	0.301118
677.463	1009.11	0.149548
683.113	1521.89	0.22554
688.085	378.417	0.0560804
689.158	1141.92	0.169229
689.606	2494.96	0.369747
690.254	507757	75.2482
690.85	890.333	0.131945
691.31	74555.5	11.0489
691.843	1080.69	0.160155
692.309	8793.48	1.30317
692.677	53.3047	0.00789961
693.283	2169.27	0.321481
693.648	117.998	0.017487
698.99	378.417	0.0560804
700.148	504.556	0.0747739
708.755	249.176	0.0369273
709.244	124.588	0.0184636
718.537	1523.9	0.225838
726.335	1523.9	0.225838
749.387	507.968	0.0752795
751.833	889.951	0.131888
762.602	630.695	0.0934673
767.618	252.278	0.0373869
771.36	249.176	0.0369273
772.459	882.973	0.130854
773.275	507.968	0.0752795
775.137	761.951	0.112919
783.446	252.278	0.0373869
790.313	35020.8	5.18999
790.769	849.078	0.125831
791.11	559.922	0.0829789
791.349	1938.67	0.287306
791.815	70.6514	0.0104704
792.027	243.801	0.0361306
792.358	117.999	0.0174872
792.842	124.588	0.0184636
793.286	1395.9	0.206869
793.91	1015.94	0.150559
800.719	124.588	0.0184636
802.292	378.417	0.0560804
810.257	1901.85	0.28185
824.185	124.588	0.0184636
842.448	124.588	0.0184636
849.416	378.417	0.0560804
862.434	507.657	0.0752335
863.053	252.278	0.0373869
863.723	379.485	0.0562387
864.398	213774	31.6807
864.885	330.133	0.0489249
865.396	50027.2	7.4139
866.269	301.952	0.0447485
866.482	1545.7	0.229068
866.778	9.23071	0.00136797
866.935	15.8438	0.002348
867.405	3769.91	0.558691
868.316	761.951	0.112919
872.757	378.417	0.0560804
874.815	124.588	0.0184636
880.987	630.695	0.0934673
887.323	124.588	0.0184636
890.113	252.278	0.0373869
894.229	215.301	0.0319071
894.544	997.547	0.147834
895.5	1266.04	0.187623
896.478	633.021	0.093812
902.16	124.588	0.0184636
912.522	891.654	0.132141
919.661	124.588	0.0184636
941.536	504.556	0.0747739
962.171	124.588	0.0184636
982.238	252.278	0.0373869
999.438	378.417	0.0560804
1036.72	124.588	0.0184636
1044.35	763.968	0.113218
1045.46	124.588	0.0184636
1057.79	124.588	0.0184636
1062.78	252.278	0.0373869
1064.63	1015.94	0.150559
1067.43	252.278	0.0373869
1070.75	124.588	0.0184636
1071.29	252.278	0.0373869
1075.43	252.278	0.0373869
1076.46	1523.9	0.225838
1081.35	504.556	0.0747739
1162.74	124.588	0.0184636
1171.93	124.588	0.0184636
1617.68	124.639	0.0184712
1644.01	124.639	0.0184712
1654.93	124.639	0.0184712
2122.87	124.676	0.0184766
2143.88	124.676	0.0184766
2807.14	124.703	0.0184806
5605.13	124.741	0.0184863
1100_415
#415.18
m/z	intensity
104.523	124.383	0.799857
151.036	2792.75	17.959
211.041	229.784	1.47765
211.103	307.168	1.97527
211.248	124.381	0.799841
211.955	352.24	2.26511
212.074	1230.5	7.91285
212.3	124.383	0.799857
212.98	755.599	4.85895
229.086	885.666	5.69535
241.047	1007.47	6.4786
249.358	124.511	0.800682
286.901	465.917	2.99612
286.994	102.687	0.660338
287.104	621.863	3.99894
287.202	218.649	1.40604
287.912	737.923	4.74528
288.12	5000.12	32.1537
288.327	80.2637	0.516143
328.637	124.511	0.800682
341.161	15550.7	100
341.788	876.841	5.63861
341.964	72.3056	0.464968
342.188	4978.29	32.0133
343.183	1270.69	8.1713
580.383	124.588	0.801176
627.36	124.588	0.801176
954.622	124.588	0.801176
2275.46	124.703	0.801914
1100_433
#433.1
m/z	intensity
106.024	124.383	5.42106
115.433	124.383	5.42106
119.176	124.383	5.42106
124.589	124.383	5.42106
129.454	124.383	5.42106
141.595	251.866	10.9772
150.227	124.383	5.42106
161.419	124.383	5.42106
162.779	124.383	5.42106
170.995	124.383	5.42106
174.678	124.383	5.42106
180.747	503.733	21.9545
187.469	124.383	5.42106
196.619	346.7	15.1104
196.739	154.547	6.73572
196.819	1185.98	51.6893
196.92	710.241	30.9548
204.964	124.383	5.42106
210.9	629.666	27.4431
211.475	124.383	5.42106
211.954	503.733	21.9545
219.072	124.383	5.42106
219.786	124.383	5.42106
220.144	124.383	5.42106
222.022	124.383	5.42106
224.957	124.383	5.42106
228.64	108.216	4.71645
228.73	43.5383	1.89755
228.855	377.8	16.4658
232.493	124.383	5.42106
235.779	93.083	4.05689
235.852	42.8924	1.8694
236.396	124.383	5.42106
244.12	248.766	10.8421
244.888	2294.44	100
286.21	124.383	5.42106
288.039	124.383	5.42106
298.819	633.604	27.6147
300.426	124.511	5.42665
304.4	124.511	5.42665
328.663	124.511	5.42665
342.859	378.186	16.4827
345.463	124.511	5.42665
345.697	124.511	5.42665
398.006	124.511	5.42665
401.103	2156.81	94.0015
402.966	633.604	27.6147
414.991	378.186	16.4827
428.626	124.511	5.42665
430.816	124.511	5.42665
448.438	124.511	5.42665
451.58	124.511	5.42665
493.832	124.511	5.42665
501.079	124.511	5.42665
517.663	124.511	5.42665
527.875	124.511	5.42665
576.51	124.511	5.42665
590.684	124.511	5.42665
652.144	124.511	5.42665
722.389	124.588	5.43
725.261	124.588	5.43
743.459	124.588	5.43
744.461	124.588	5.43
789.129	124.588	5.43
800.101	124.588	5.43
847.321	124.588	5.43
854.791	124.588	5.43
949.958	124.588	5.43
950.701	124.588	5.43
977.691	124.588	5.43
1028.64	124.588	5.43
1075.53	124.588	5.43
1085.15	124.588	5.43
1172.44	124.588	5.43
1358.15	124.639	5.43222
1407.25	124.639	5.43222
1596.55	124.639	5.43222
1661.75	124.639	5.43222
1934.67	124.676	5.43381
1996.16	124.676	5.43381
2051.58	124.676	5.43381
2453.02	124.676	5.43381
2479.37	124.676	5.43381
2784.32	124.703	5.435
2873.42	124.703	5.435
3210.33	124.703	5.435
3645.4	124.724	5.43592
3668.94	124.724	5.43592
4412.43	124.724	5.43592
4985.01	124.741	5.43666
5296.25	124.741	5.43666
1100_463
#463.13
m/z	intensity
161.959	124.383	4.04272
166.151	124.383	4.04272
183.357	124.383	4.04272
210.949	1007.47	32.7448
226.568	377.8	12.2793
226.858	801.475	26.0497
226.957	3076.72	100
269.579	124.383	4.04272
320.585	252.124	8.19458
358.386	124.511	4.04689
360.279	124.511	4.04689
421.973	124.511	4.04689
434.638	124.511	4.04689
491.055	124.511	4.04689
555.045	124.511	4.04689
565.071	124.511	4.04689
635.105	124.511	4.04689
791.033	124.588	4.04939
794.848	124.588	4.04939
888.349	124.588	4.04939
974.857	124.588	4.04939
1004.51	124.588	4.04939
1055.21	124.588	4.04939
1111.1	124.588	4.04939
1287.7	124.639	4.05105
1294.14	124.639	4.05105
1308.55	124.639	4.05105
1350.71	124.639	4.05105
1491.17	124.639	4.05105
2219.6	124.676	4.05223
2753.56	124.703	4.05312
2945.01	124.703	4.05312
4222.91	124.724	4.05381
5516.85	124.741	4.05436
1100_616
#616.32
m/z	intensity
161.98	377.8	0.226483
166.99	251.35	0.150679
169.138	1268.37	0.760363
178.947	952.715	0.571132
179.018	19.3682	0.0116108
181.067	124.383	0.074565
182.878	124.383	0.074565
183.039	377.8	0.226483
194.016	124.383	0.074565
195.739	881.533	0.52846
211.077	4707.54	2.82207
211.978	761.024	0.456218
212.905	1275.92	0.764884
213.084	8300.28	4.97584
213.523	124.383	0.074565
218.041	124.383	0.074565
225.021	377.8	0.226483
226.009	248.766	0.14913
227.003	557.49	0.334203
227.081	58.1997	0.0348895
228.028	710.95	0.426199
228.122	42.8921	0.0257129
232.306	629.666	0.377471
240.795	36.6839	0.0219912
240.925	1349.89	0.809229
241.086	35992.5	21.5767
241.348	314.008	0.188241
241.608	1014.7	0.60829
241.973	1133.3	0.679391
242.095	468.772	0.281018
243.067	1391.72	0.834308
245.073	1007.47	0.603954
246.077	2032.26	1.21829
247.09	2795.06	1.67558
249.12	2534.42	1.51933
258.117	1395.21	0.836397
259.065	607.005	0.363886
259.158	317.875	0.190559
261.096	378.186	0.226714
263.63	504.248	0.302286
267.004	124.511	0.0746419
271.145	124.511	0.0746419
286.914	777.038	0.465818
287.124	28480.1	17.0732
287.501	378.186	0.226714
288.085	6746.43	4.04434
288.752	249.023	0.149284
289.103	124.511	0.0746419
291.117	124.511	0.0746419
295.081	378.186	0.226714
296.106	1903.67	1.14121
296.507	124.511	0.0746419
319.049	378.186	0.226714
320.158	4329.78	2.59561
321.022	526.696	0.315743
321.156	256.216	0.153596
323.069	378.186	0.226714
334.205	252.124	0.151143
341.172	35378	21.2084
341.533	889.604	0.533298
342.048	163.104	0.0977771
342.179	3258.3	1.95328
342.809	124.511	0.0746419
343.18	1530.39	0.917437
348.188	2410.68	1.44515
351.173	378.186	0.226714
357.259	124.511	0.0746419
370.99	124.511	0.0746419
371.243	630.31	0.377857
383.136	124.511	0.0746419
385.267	378.186	0.226714
391.374	378.186	0.226714
414.507	124.511	0.0746419
415.214	166812	100
415.476	59.9035	0.0359109
415.595	24.9619	0.0149641
415.863	2278.21	1.36573
416.219	29829.1	17.8819
416.73	124.511	0.0746419
417.042	515.95	0.309301
417.177	303.504	0.181944
422.668	2.68558e-13	1.60994e-16
428.133	1403.34	0.841273
429.573	5.85043e-14	3.50721e-17
430.984	271.066	0.162498
431.106	11.7275	0.00703037
431.207	88.6812	0.0531625
431.704	1.10729e-14	6.63796e-18
432.231	1014.69	0.608286
432.718	9.22491e-15	5.53014e-18
433.214	2406.41	1.44259
434.439	4.74164e-14	2.84251e-17
435.648	882.433	0.529
439.405	1.78007e-13	1.06711e-16
443.187	889.604	0.533298
444.181	3.50966e-14	2.10396e-17
445.166	317.424	0.190289
445.304	430.807	0.25826
445.754	7.99293e-15	4.79159e-18
446.22	1269.34	0.760942
446.7	9.22491e-15	5.53014e-18
447.183	1269.34	0.760942
447.477	124.511	0.0746419
455.233	3.77588e-13	2.26356e-16
463.244	11341.4	6.79891
463.486	204.132	0.122373
464.204	4849.56	2.9072
470.315	124.511	0.0746419
473.219	252.124	0.151143
478.182	378.186	0.226714
479.318	124.511	0.0746419
489.206	882.433	0.529
491.217	4593.89	2.75394
492.294	1902.94	1.14077
506.27	124.511	0.0746419
510.43	378.186	0.226714
511.219	2676.36	1.60442
512.227	124.511	0.0746419
526.363	1008.5	0.604571
526.679	504.248	0.302286
530.253	757.922	0.454358
540.287	1523.21	0.91313
541.291	46.0779	0.0276227
541.399	89.2507	0.0535039
542.129	166.949	0.100082
542.301	568.254	0.340656
543.336	1015.47	0.608753
544.14	1521.08	0.911852
545.35	378.186	0.226714
552.173	507.736	0.304377
553.394	378.186	0.226714
556.216	153.875	0.0922449
556.409	1961.11	1.17564
557.349	252.278	0.151235
558.267	686.982	0.411831
558.418	256.472	0.153749
560.195	378.417	0.226853
566.246	1914.81	1.14789
566.859	123.319	0.0739272
567.195	1371.1	0.821943
572.365	124.588	0.0746879
573.423	504.556	0.30247
574.294	69.391	0.0415984
574.515	1821.31	1.09184
583.956	88.2941	0.0529304
584.202	1132.45	0.678877
584.37	241.451	0.144745
586.353	378.417	0.226853
737.105	124.588	0.0746879
1698.57	124.676	0.0747404
1735.19	124.676	0.0747404
2166.21	124.676	0.0747404
2229.33	124.703	0.0747567
1100_660
#660.26
m/z	intensity
124.525	124.383	0.503865
175.484	124.383	0.503865
189.724	124.383	0.503865
193.507	124.383	0.503865
196.967	1899.07	7.69297
203.872	251.866	1.02029
205.893	251.866	1.02029
206.919	1519.72	6.15626
207.826	251.866	1.02029
208.016	635.349	2.57374
210.247	1014.7	4.11045
210.541	124.383	0.503865
210.765	1301.63	5.27278
210.838	18.1945	0.0737043
210.948	4729.19	19.1575
211.341	124.383	0.503865
214.777	1014.7	4.11045
217.765	248.766	1.00773
219.455	251.866	1.02029
219.879	1133.4	4.5913
226.804	124.383	0.503865
226.925	105.913	0.429044
228.38	886.699	3.59194
228.658	327.861	1.32814
228.791	829.428	3.35994
228.865	70.0984	0.283962
228.951	2915.56	11.8107
229.092	104.469	0.423196
232.305	889.024	3.60136
235.92	124.383	0.503865
240.774	690.894	2.79875
240.849	88.208	0.357323
241.011	343.721	1.39238
245.143	379.35	1.53671
246.908	248.766	1.00773
249.973	377.8	1.53043
257.926	124.383	0.503865
258.21	629.653	2.55067
258.377	251.583	1.01914
258.543	1359.22	5.50609
258.781	2073.51	8.3996
258.893	3021.48	12.2397
258.984	6095.7	24.6931
259.505	503.732	2.04057
259.729	377.777	1.53034
259.911	281.444	1.14011
259.987	461.491	1.86946
260.377	377.8	1.53043
299.992	1777.08	7.19877
312.892	114.726	0.464743
313.038	80.4476	0.325886
315.089	124.511	0.504385
325.031	1015.47	4.11359
338.052	1649.08	6.68026
346.082	507.736	2.05679
352.862	2028.81	8.21853
364.662	504.248	2.04266
382.964	124.511	0.504385
385.125	3170.15	12.842
386.974	124.511	0.504385
398.934	504.248	2.04266
407.43	124.511	0.504385
411.007	124.511	0.504385
414.728	504.127	2.04217
415.013	3175.63	12.8642
416.027	124.511	0.504385
416.882	252.124	1.02133
425.21	124.511	0.504385
426.087	1646.94	6.67162
427.023	504.248	2.04266
427.724	507.736	2.05679
430.554	249.023	1.00877
432.634	1165.34	4.7207
432.888	3104.26	12.5751
433.107	24685.8	100
433.494	891.156	3.60999
433.647	112.416	0.455386
434.108	631.859	2.5596
434.362	478.087	1.93669
436	630.31	2.55333
442.086	1274.42	5.16257
443.092	252.124	1.02133
444.288	1780.76	7.21369
444.532	114.435	0.463565
462.657	378.186	1.532
472.078	4593.93	18.6096
473.594	252.124	1.02133
476.127	1141.34	4.62347
500.129	124.511	0.504385
514.039	249.023	1.00877
515.068	943.673	3.82274
515.257	299.893	1.21484
528.045	630.31	2.55333
544.068	2030.94	8.22717
550.242	1777.08	7.19877
568.119	504.248	2.04266
581.372	124.511	0.504385
585.27	1147.34	4.64778
585.825	71.3455	0.289014
586.028	578.422	2.34314
586.212	2157.75	8.74083
587.261	2422.69	9.81408
590.102	305.581	1.23788
590.27	523.204	2.11945
616.103	762.957	3.09067
617.719	123.153	0.49888
617.962	183.415	0.742999
618.179	2243.46	9.08806
618.348	11.3149	0.0458355
619.179	1018.18	4.12456
619.947	124.511	0.504385
628.174	1649.08	6.68026
654.491	124.511	0.504385
714.85	124.588	0.504696
735.81	124.588	0.504696
797.441	124.588	0.504696
1028.93	124.588	0.504696
1653.57	124.639	0.504902
1800.51	124.639	0.504902
1848.77	121.277	0.491284
2638.62	124.676	0.50505
4823.62	124.741	0.505315
1100_690
#690.24
m/z	intensity
139.926	124.383	0.287135
149.356	124.383	0.287135
169.647	124.383	0.287135
171.386	93.083	0.21488
171.449	42.8924	0.099016
180.894	124.383	0.287135
193.91	889.024	2.05229
195.894	124.383	0.287135
210.907	124.383	0.287135
211.717	503.733	1.16285
215.951	1647.72	3.80373
226.88	10943	25.2617
227.205	1903.11	4.39328
227.704	124.383	0.287135
232.353	124.383	0.287135
240.634	124.383	0.287135
240.945	4460.51	10.297
241.123	1360.05	3.13963
253.878	377.8	0.872141
258.905	1392.49	3.21453
267.622	124.383	0.287135
267.791	124.383	0.287135
270.949	1266.05	2.92264
279.682	124.383	0.287135
286.588	1133.4	2.61642
286.931	1900.05	4.38623
291.616	124.383	0.287135
314.998	504.248	1.16404
318.195	124.511	0.287431
320.164	124.511	0.287431
334.016	889.604	2.05363
341.015	1141.34	2.63475
401.064	378.186	0.873032
401.956	124.511	0.287431
414.272	124.511	0.287431
414.938	194.149	0.448189
415.029	76.3777	0.176316
416.003	249.023	0.574863
423.342	124.511	0.287431
436.987	124.511	0.287431
445.088	124.511	0.287431
453.98	378.186	0.873032
456.027	505.604	1.16717
460.986	1654.02	3.81827
462.219	488.225	1.12705
462.428	525.018	1.21199
462.722	711.763	1.64309
463.067	43318.7	100
463.797	1775.96	4.09977
464.072	1864.6	4.30437
464.937	92.6117	0.213792
465.083	2116.46	4.8858
466.115	124.511	0.287431
468.821	124.511	0.287431
480.729	124.511	0.287431
542.885	124.511	0.287431
545.27	2156.81	4.97894
554.207	124.511	0.287431
582.037	249.023	0.574863
614.172	252.124	0.582021
615.781	311.745	0.719656
616.178	11499.1	26.5453
616.425	263.786	0.608943
617.124	4088.34	9.43783
618.562	252.124	0.582021
619.046	1147.34	2.64861
646.234	1649.08	3.80685
648.193	757.727	1.74919
648.478	363.554	0.839255
730.495	124.588	0.287609
782.787	124.588	0.287609
855.698	124.588	0.287609
1392.69	124.639	0.287726
2044	124.676	0.28781
2259.76	124.676	0.28781
2440.07	124.676	0.28781
2761.04	124.703	0.287873
4255.81	124.724	0.287922
5828.15	124.741	0.287961
1100_864
#864.39
m/z	intensity
107.864	124.383	0.195354
112.054	124.383	0.195354
122.204	124.383	0.195354
144.195	124.383	0.195354
209.709	124.383	0.195354
210.83	610.182	0.958341
210.927	43.538	0.06838
226.743	1007.46	1.58229
226.974	4454.68	6.99644
227.657	1394.05	2.18947
228.926	2677.65	4.20547
229.805	507.35	0.796834
245.611	124.383	0.195354
258.608	108.216	0.169963
258.704	43.5383	0.0683805
258.95	1525.66	2.39617
286.89	2293.66	3.60238
290.891	1142.7	1.7947
311.35	124.511	0.195555
319.302	124.511	0.195555
341.954	1645.59	2.58453
342.145	80.4474	0.126349
356.885	889.604	1.3972
382.066	124.511	0.195555
388.025	504.248	0.791962
400.955	252.124	0.395981
414.821	223.775	0.351457
415.018	1638.99	2.57417
416.063	5220.15	8.19867
431.031	124.511	0.195555
442.129	2671.65	4.19605
446.84	378.186	0.593972
460.998	124.511	0.195555
462.778	18.5763	0.0291755
463.082	63670.7	100
463.402	429.688	0.67486
463.586	648.288	1.01819
464.09	4745.09	7.45255
464.344	759.852	1.19341
465.47	506.148	0.794946
465.743	1108.59	1.74113
468.274	124.511	0.195555
491.125	378.186	0.593972
542.312	630.31	0.989953
570.351	124.511	0.195555
600.709	378.186	0.593972
603.11	763.736	1.19951
617.912	1141.34	1.79257
660.422	252.124	0.395981
670.326	124.588	0.195676
675.953	41.6315	0.0653856
676.172	1710.11	2.68587
677.075	705.318	1.10776
677.304	57.63	0.0905126
718.23	124.588	0.195676
734.379	124.588	0.195676
765.154	124.588	0.195676
779.45	124.588	0.195676
790.251	4982.79	7.82589
792.229	124.588	0.195676
945.363	124.588	0.195676
1027.98	124.588	0.195676
1049.96	124.588	0.195676
1430.69	124.639	0.195756
1704.76	124.639	0.195756
1730.65	124.639	0.195756
1850.35	124.676	0.195813
3219.9	124.703	0.195856

## Sheet: LNFP-I_LNFP-II_1_3
1100
#1100.73
m/z	intensity
313.053	126.384	0.0363591
401.082	82.7262	0.0237993
412.196	103.103	0.0296613
415.124	15895.9	4.57303
416.022	1359.52	0.391115
424.229	368.537	0.106023
426.195	32.6351	0.00938868
431.102	132.521	0.0381246
433.114	45727.7	13.1552
434.137	1200.99	0.34551
463.142	165968	47.747
464.138	3693.12	1.06246
586.296	14091.9	4.05405
616.272	8137.75	2.34112
617.393	428.698	0.123331
658.273	226.112	0.0650496
660.293	347600	100
661.3	45298.5	13.0318
661.677	115.105	0.0331141
662.061	82.7697	0.0238118
662.305	4905.89	1.41136
690.3	120597	34.6942
691.338	7790.73	2.24129
790.407	26334.3	7.57605
791.322	689.142	0.198257
792.358	65.4493	0.0188289
864.413	243305	69.9957
865.445	27314.3	7.85797
866.472	3977.2	1.14419
894.537	209.914	0.0603896
1100_433
#433.13
m/z	intensity
102.984	124.383	2.79025
109.913	124.383	2.79025
110.769	124.383	2.79025
142.189	124.383	2.79025
158.457	124.383	2.79025
167.025	124.383	2.79025
167.223	377.8	8.47507
180.169	124.383	2.79025
184.827	1014.7	22.7624
193.14	124.383	2.79025
196.521	124.383	2.79025
196.924	124.383	2.79025
201.233	124.383	2.79025
205.984	124.383	2.79025
209.027	124.383	2.79025
216.53	124.383	2.79025
221.919	124.383	2.79025
228.963	1522.05	34.1437
235.303	124.383	2.79025
244.04	1394.05	31.2723
244.648	881.444	19.7732
244.839	413.32	9.27188
244.951	1686.95	37.8428
245.948	2035.59	45.6638
246.259	124.383	2.79025
263.338	124.383	2.79025
271.014	1016.76	22.8088
271.165	105.913	2.37591
284.387	124.383	2.79025
286.813	124.383	2.79025
297.063	252.124	5.65582
299.05	1395.21	31.2983
306.507	124.511	2.79313
325.963	124.511	2.79313
328.75	1015.47	22.7798
329.037	2662.42	59.7252
342.035	124.511	2.79313
343.124	4457.78	100
347.9	124.511	2.79313
365.2	124.511	2.79313
375.007	1015.47	22.7798
380.362	124.511	2.79313
382.403	124.511	2.79313
386.071	124.511	2.79313
401.703	124.511	2.79313
415.278	124.511	2.79313
418.419	124.511	2.79313
439.944	124.511	2.79313
440.715	124.511	2.79313
442.839	124.511	2.79313
446.397	124.511	2.79313
453.02	124.511	2.79313
478.416	124.511	2.79313
489.098	124.511	2.79313
536.431	124.511	2.79313
558.133	124.511	2.79313
580.542	124.511	2.79313
593.757	124.511	2.79313
601.927	124.511	2.79313
605.764	124.511	2.79313
615.154	124.511	2.79313
671.129	124.588	2.79485
671.932	124.588	2.79485
675.776	124.588	2.79485
677.627	124.588	2.79485
685.93	124.588	2.79485
691.895	124.588	2.79485
707.686	124.588	2.79485
731.644	124.588	2.79485
734.037	124.588	2.79485
785.617	124.588	2.79485
788.291	124.588	2.79485
817.608	28.5157	0.639684
817.75	11.035	0.247545
862.597	124.588	2.79485
875.97	124.588	2.79485
889.239	124.588	2.79485
933.257	124.588	2.79485
934.731	124.588	2.79485
946.493	124.588	2.79485
1057.79	124.588	2.79485
1058.91	124.588	2.79485
1086.29	124.588	2.79485
1111.1	124.588	2.79485
1163.14	124.588	2.79485
1202.03	124.639	2.79599
1213.28	124.639	2.79599
1273.12	124.639	2.79599
1303.57	124.639	2.79599
1407.47	124.639	2.79599
1439.96	124.639	2.79599
1442.49	124.639	2.79599
1506.82	124.639	2.79599
1560.64	124.639	2.79599
1704.43	124.639	2.79599
1710.08	124.639	2.79599
1771.73	124.639	2.79599
1861.93	124.676	2.79681
1908.44	124.676	2.79681
1934.41	124.676	2.79681
1948.07	124.676	2.79681
2037.98	124.676	2.79681
2102.61	124.676	2.79681
2184.53	124.676	2.79681
2338.88	124.676	2.79681
2569.89	124.676	2.79681
2815.61	124.703	2.79742
3222.11	124.703	2.79742
3499.57	124.703	2.79742
3541.4	124.703	2.79742
3567.14	124.703	2.79742
3598.41	124.703	2.79742
4102.53	124.724	2.7979
4476.73	124.724	2.7979
4669.92	124.724	2.7979
5313.98	124.741	2.79828
5399.79	124.741	2.79828
5497.76	124.741	2.79828
5516.68	124.741	2.79828
5784.32	124.741	2.79828
5809.94	124.741	2.79828
1100_463
#463.14
m/z	intensity
112.443	124.383	0.280881
124.464	1394.05	3.14803
135.012	124.383	0.280881
150.599	1268.37	2.86423
151.723	124.383	0.280881
181.93	124.383	0.280881
184.681	124.383	0.280881
184.806	604.522	1.36513
194.714	503.733	1.13753
210.941	2029.4	4.58277
211.619	377.8	0.853145
213.164	124.383	0.280881
215.703	124.383	0.280881
225.558	1012.89	2.28731
225.67	778.645	1.75833
225.748	28.8232	0.0650883
225.836	442.189	0.998549
225.956	2012.33	4.54423
226.369	1934.48	4.36842
226.478	30.7068	0.0693418
226.604	692.204	1.56313
226.71	389.462	0.879479
226.906	44283.2	100
227.184	159.905	0.361096
227.963	1777.74	4.01448
236.767	124.383	0.280881
245.134	503.733	1.13753
254.709	124.383	0.280881
255.13	124.383	0.280881
258.341	503.733	1.13753
258.699	632.132	1.42748
258.928	3828.66	8.64586
288.137	124.383	0.280881
309.206	124.511	0.281171
358.364	124.511	0.281171
362.883	756.371	1.70803
369.292	124.511	0.281171
389.349	124.511	0.281171
407.569	124.511	0.281171
431.005	1145.6	2.58699
443.757	124.511	0.281171
506.31	124.511	0.281171
588.704	124.511	0.281171
599.45	124.511	0.281171
656.519	124.511	0.281171
733.321	124.588	0.281344
896.754	124.588	0.281344
1071.8	124.588	0.281344
1406.56	124.639	0.281459
2199.9	124.676	0.281542
2296.81	124.676	0.281542
2883.03	124.703	0.281603
4695.85	124.724	0.281651
4832.8	124.741	0.281689
4895.42	124.741	0.281689
1100_660
#660.28
m/z	intensity
105.74	124.383	0.751781
105.929	124.383	0.751781
114.215	124.383	0.751781
122.483	124.383	0.751781
137.249	124.383	0.751781
148.166	124.383	0.751781
161.726	124.383	0.751781
167.426	124.383	0.751781
173.815	124.383	0.751781
175.301	124.383	0.751781
180.547	503.733	3.0446
185.416	124.383	0.751781
196.892	124.383	0.751781
206.545	124.383	0.751781
206.986	889.024	5.37333
212.679	124.383	0.751781
217.827	377.8	2.28345
221.834	248.766	1.50356
226.867	2251.29	13.607
226.983	2266.31	13.6977
228.803	1714.36	10.3617
228.931	373.448	2.25715
234.669	124.383	0.751781
236.396	124.383	0.751781
241.817	377.8	2.28345
245.251	507.35	3.06646
245.961	2421.66	14.6367
257.133	248.766	1.50356
258.009	250.316	1.51293
258.128	105.913	0.640146
258.277	185.132	1.11895
258.36	165.633	1.0011
258.479	105.913	0.640144
258.758	680.382	4.11228
258.957	16545.1	100
259.157	108.959	0.658558
270.971	889.024	5.37333
280.855	248.766	1.50356
281.019	755.599	4.5669
281.471	124.383	0.751781
284.92	755.599	4.5669
285.841	124.383	0.751781
288.293	124.383	0.751781
295.107	504.248	3.04771
302.14	124.511	0.752557
306.99	124.511	0.752557
315.935	1659.34	10.0292
320.061	124.511	0.752557
324.891	2035.35	12.3018
326.036	252.124	1.52386
331.584	124.511	0.752557
332.903	124.511	0.752557
333.112	124.511	0.752557
334.014	124.511	0.752557
340.826	124.511	0.752557
347.018	3316.36	20.0443
350.077	252.124	1.52386
354.084	252.124	1.52386
362.899	124.511	0.752557
370.308	124.511	0.752557
374.029	106.102	0.641292
374.166	79.4785	0.480374
380.698	124.511	0.752557
389.349	124.511	0.752557
397.777	1015.47	6.13759
399.955	124.511	0.752557
411.216	124.511	0.752557
411.496	124.511	0.752557
414.529	1015.47	6.13759
414.973	377.902	2.28407
415.092	637.694	3.85427
426.715	251.349	1.51917
432.444	629.922	3.80729
432.786	1745.97	10.5528
433.105	6036.98	36.488
433.335	126.159	0.762515
433.657	124.511	0.752557
434.076	504.248	3.04771
441.921	2033.24	12.2891
442.082	280.698	1.69656
446.131	124.511	0.752557
463.021	124.511	0.752557
466.747	252.124	1.52386
472.046	756.371	4.57157
484.209	124.511	0.752557
485.676	1015.47	6.13759
486.536	124.511	0.752557
502.906	124.511	0.752557
504.375	124.511	0.752557
506.285	507.736	3.0688
511.257	124.511	0.752557
519.127	124.511	0.752557
547.47	124.511	0.752557
549.54	124.511	0.752557
557.13	124.511	0.752557
557.93	252.124	1.52386
570.68	124.511	0.752557
578.939	249.023	1.50511
585.935	465.584	2.81403
586.148	544.916	3.29351
587.02	504.248	3.04771
614.068	1395.21	8.43274
617.798	378.185	2.28578
618.122	889.604	5.37683
619.047	1260.62	7.61928
628.985	249.023	1.50511
695.463	124.588	0.753021
709.122	124.588	0.753021
724.612	124.588	0.753021
727.984	124.588	0.753021
760.872	124.588	0.753021
778.937	124.588	0.753021
781.856	124.588	0.753021
785.263	124.588	0.753021
824.811	124.588	0.753021
842.215	124.588	0.753021
878.044	124.588	0.753021
883.564	124.588	0.753021
943.669	124.588	0.753021
957.582	124.588	0.753021
963.489	124.588	0.753021
970.166	124.588	0.753021
1028.42	124.588	0.753021
1087.5	124.588	0.753021
1132.17	124.588	0.753021
1134.96	124.588	0.753021
1161.38	124.588	0.753021
1190.59	124.639	0.753329
1261.79	124.639	0.753329
1335.82	124.639	0.753329
1351.39	124.639	0.753329
1368.03	124.639	0.753329
1389.65	124.639	0.753329
1426.18	124.639	0.753329
1609.05	124.639	0.753329
1644.57	124.639	0.753329
1675.64	124.639	0.753329
1886.29	124.676	0.753549
1944.63	124.676	0.753549
2007.2	124.676	0.753549
2015.91	124.676	0.753549
2270.8	124.676	0.753549
2420.15	124.676	0.753549
2546.94	124.676	0.753549
2571.4	124.676	0.753549
2906.81	124.703	0.753714
3126.95	124.703	0.753714
3207.4	124.703	0.753714
3296.25	124.703	0.753714
3679.66	124.724	0.753842
3844.45	124.724	0.753842
3979.39	124.724	0.753842
4005.29	124.724	0.753842
4173.51	124.724	0.753842
4197.43	124.724	0.753842
4390.49	124.724	0.753842
4917.3	124.741	0.753945
4978.6	124.741	0.753945
5475.23	124.741	0.753945
1100_690
#690.31
m/z	intensity
101.29	124.383	0.165368
104.281	886.699	1.17887
105.988	124.383	0.165368
119.377	124.383	0.165368
161.128	124.383	0.165368
163.953	124.383	0.165368
175.59	124.383	0.165368
194.717	377.8	0.502286
207.801	124.383	0.165368
210.807	124.383	0.165368
210.968	377.8	0.502286
226.596	305.008	0.405509
226.689	45.4539	0.0604312
226.777	1027.69	1.36631
226.91	9055.56	12.0394
227.046	130.204	0.173107
227.106	579.095	0.769909
227.85	1806.64	2.40194
227.979	1536.03	2.04216
228.454	866.181	1.15159
228.556	43.5379	0.0578838
228.954	2287.2	3.04084
229.727	251.866	0.334858
233.853	1394.05	1.85339
240.587	377.8	0.502286
240.88	6764.7	8.9937
241.63	2170.26	2.88537
242.449	761.024	1.01179
243.367	124.383	0.165368
245.789	2788.1	3.70679
249.882	377.8	0.502286
252.911	1522.05	2.02357
258.64	860.047	1.14344
258.778	294.653	0.391743
258.932	6024.4	8.00947
259.877	377.8	0.502286
260.964	503.733	0.669715
267.247	124.383	0.165368
283.067	889.024	1.18196
286.833	631.87	0.840075
286.93	494.981	0.65808
287.006	70.6749	0.0939626
289.044	503.733	0.669715
309.732	124.511	0.165539
310.925	124.511	0.165539
316.066	889.604	1.18273
316.967	249.023	0.331077
340.981	2669.08	3.54855
342.056	889.019	1.18195
344.908	124.511	0.165539
345.74	124.511	0.165539
351.27	124.511	0.165539
368.802	1141.34	1.51742
373.852	124.511	0.165539
379.063	1269.34	1.68759
380.052	2790.42	3.70987
381.007	887.472	1.1799
398.075	124.511	0.165539
411.004	889.604	1.18273
414.964	758.227	1.00807
415.106	1661.65	2.20916
415.494	1010.38	1.34331
416.016	2293.86	3.0497
416.636	249.023	0.331077
416.964	249.023	0.331077
431.019	3062.68	4.07185
432.154	889.604	1.18273
441.462	124.511	0.165539
447.945	378.186	0.5028
448.486	124.511	0.165539
453.142	124.511	0.165539
453.803	124.51	0.165537
454.094	841.823	1.11921
454.234	84.6387	0.112528
454.586	124.511	0.165539
455.098	1527.24	2.03047
455.952	278.88	0.370773
456.084	397.645	0.528671
461.97	3446.18	4.58171
462.305	124.509	0.165535
462.632	1389.62	1.84751
463.064	75216	100
463.439	111.43	0.148147
463.72	2853.34	3.79353
464.068	42742.7	56.8266
464.517	505.961	0.672678
464.784	840.654	1.11765
464.955	1863.12	2.47703
465.159	2827.47	3.75914
465.417	1930.34	2.5664
465.745	864.088	1.14881
466.049	2872.48	3.81898
466.949	379.348	0.504346
489.582	1777.08	2.36263
491.068	252.124	0.3352
493.424	124.511	0.165539
527.07	630.31	0.838
529.109	2169.01	2.88371
531.985	1134.56	1.5084
541.469	124.511	0.165539
544.572	124.511	0.165539
581.538	124.511	0.165539
584.132	630.31	0.838
585.185	252.124	0.3352
586.22	756.371	1.0056
606.612	124.511	0.165539
614.186	124.511	0.165539
615.848	1059.12	1.40811
616.164	34033.2	45.2473
616.538	183.915	0.244516
616.818	4062.96	5.40172
617.186	17327.9	23.0375
617.657	696.217	0.925623
618.131	8224.34	10.9343
618.604	124.511	0.165539
618.89	124.511	0.165538
619.242	757.922	1.00766
620.181	504.248	0.6704
640.324	124.511	0.165539
648.939	1134.56	1.5084
704.513	124.588	0.165641
735.312	124.588	0.165641
753.29	124.588	0.165641
818.492	124.588	0.165641
933.292	124.588	0.165641
952.72	124.588	0.165641
967.95	124.588	0.165641
1048.06	124.588	0.165641
1129.9	124.588	0.165641
1245.33	124.639	0.165708
1458.67	124.639	0.165708
1492.72	124.639	0.165708
1574.74	124.639	0.165708
1600.59	124.639	0.165708
1764.25	124.639	0.165708
1911.86	124.676	0.165757
2050.3	23.587	0.031359
2050.58	4.33093	0.00575799
2217.66	124.676	0.165757
2378.36	124.676	0.165757
2485.49	124.676	0.165757
2552.22	124.676	0.165757
2582.53	124.676	0.165757
2626.66	124.676	0.165757
2724.06	124.703	0.165793
2728.37	124.703	0.165793
3629.34	124.724	0.165821
4204.35	124.724	0.165821
4372.1	124.724	0.165821
5598.34	124.741	0.165844
1100_864
#864.43
m/z	intensity
463.054	21564	100
464.13	1546.4	7.1712

## Sheet: LNH_pLNH_1_1
1375
#1375.85
m/z	intensity
173.799	124.383	0.0159877
175.773	124.383	0.0159877
180.508	124.383	0.0159877
203.34	124.383	0.0159877
227.381	377.8	0.0485607
234.792	124.383	0.0159877
282.484	881.533	0.113308
311.979	1015.47	0.130524
312.486	124.511	0.0160041
314.984	1015.47	0.130524
315.899	17.9107	0.00230216
315.997	461.178	0.0592777
316.947	124.511	0.0160041
320	124.511	0.0160041
326.897	507.736	0.0652621
328.903	99.0433	0.0127306
329.026	1385.32	0.178063
329.242	265.114	0.0340765
329.359	25.8915	0.00332797
329.976	124.511	0.0160041
330.602	124.511	0.0160041
339.936	124.511	0.0160041
341.043	1826.45	0.234764
341.186	628.613	0.0807991
342.06	1143.47	0.146977
349.897	889.604	0.114346
350.915	252.124	0.0324069
351.184	124.511	0.0160041
354.019	252.124	0.0324069
354.618	1397.34	0.179608
355.912	124.511	0.0160041
359.125	1523.21	0.195786
361.828	124.511	0.0160041
366.036	3430.79	0.440979
368.89	117.942	0.0151597
368.996	109.696	0.0140998
370.098	504.248	0.0648137
370.485	124.511	0.0160041
371.082	249.023	0.0320083
378.108	1015.47	0.130524
380.068	2284.81	0.293679
382.013	777.735	0.0999665
382.146	882.137	0.113386
382.998	252.124	0.0324069
386.042	1649.08	0.211965
386.818	851.777	0.109484
387.031	1978.28	0.254279
389.106	756.371	0.0972206
392.226	1141.34	0.146703
394.1	1269.34	0.163155
397.009	630.31	0.0810172
398.115	1141.34	0.146703
399.026	504.248	0.0648137
400.825	743.784	0.0956027
401.069	17732.1	2.27921
402.058	1946.31	0.25017
402.18	819.466	0.10533
402.981	252.124	0.0324069
411.974	273.295	0.0351281
412.078	706.377	0.0907945
412.893	67.1171	0.00862693
413.007	39.25	0.00504502
413.113	581.528	0.074747
414.089	1525.88	0.19613
415.075	352.8	0.0453474
415.258	79.4784	0.0102158
417.059	761.022	0.0978184
417.316	124.511	0.0160041
418.29	756.371	0.0972206
424.005	233.148	0.0299678
424.11	286.664	0.0368466
424.974	114.726	0.0147463
425.143	80.4476	0.0103404
425.989	71.7031	0.0092164
426.128	296.213	0.0380739
428.119	2418.03	0.310803
430.226	378.186	0.0486103
431.141	5100.64	0.655613
435.153	252.124	0.0324069
436.003	124.511	0.0160041
439.992	124.511	0.0160041
440.311	1013.92	0.130324
442.078	252.124	0.0324069
444.1	14531.9	1.86787
444.896	96.5934	0.0124157
445.051	86.909	0.0111709
445.168	1130.77	0.145344
446.465	378.186	0.0486103
447.041	1018.93	0.130969
448.23	882.433	0.113424
448.643	672.286	0.0864127
449.096	392066	50.3943
449.615	415.788	0.0534435
449.759	641.625	0.0824716
450.09	73292.9	9.42074
450.545	617.5	0.0793707
450.738	190.107	0.0244356
451.118	6768.29	0.869966
452.098	1785.01	0.229438
453.07	1900.81	0.244322
454.108	8265.18	1.06237
454.326	25.4588	0.00327236
454.975	745.417	0.0958125
455.198	423.117	0.0543855
455.971	1308.71	0.168215
456.118	130.495	0.0167732
457.938	18.9814	0.00243978
458.108	1552.8	0.19959
458.425	252.097	0.0324034
459.145	1141.34	0.146703
460.012	124.511	0.0160041
462.113	1013.92	0.130324
463.125	105310	13.5361
463.406	178.196	0.0229046
463.781	1219.2	0.156711
464.127	27551.8	3.54139
465.107	1258.47	0.161758
465.367	969.536	0.12462
465.989	348.938	0.044851
466.096	64.9891	0.00835341
468.137	3950.27	0.50775
470.002	454.081	0.0583656
470.163	506.054	0.065046
471.122	630.31	0.0810172
471.781	33.5718	0.00431517
472.135	87772.4	11.2819
472.466	3045.87	0.391502
472.649	74.549	0.0095822
472.854	69.0993	0.00888171
473.124	15722.1	2.02085
473.972	1892.13	0.243206
474.238	926.457	0.119083
474.481	114.433	0.0147087
477.144	1395.36	0.179354
479.153	2042.52	0.262536
479.697	124.511	0.0160041
480.1	124.511	0.0160041
480.528	124.511	0.0160041
480.804	124.511	0.0160041
481.207	124.511	0.0160041
484.146	756.371	0.0972206
485.54	546.737	0.0702752
485.675	272.431	0.035017
486.135	777995	100
486.604	5731.18	0.736661
486.885	942.92	0.121199
487.14	100036	12.8582
487.482	1032.7	0.132738
487.753	124.509	0.0160038
488.125	22491.1	2.8909
488.869	507.698	0.0652573
489.207	2900.05	0.372759
489.483	79.4521	0.0102124
490.032	378.186	0.0486103
490.648	124.511	0.0160041
491.157	1143.47	0.146977
501.231	889.604	0.114346
503.151	1008.5	0.129627
504.169	5621.42	0.722553
505.316	504.248	0.0648137
505.949	124.511	0.0160041
506.181	114.435	0.014709
508.771	1523.21	0.195786
511.15	761.604	0.0978932
512.101	504.248	0.0648137
515.041	252.124	0.0324069
515.4	102.277	0.0131462
515.506	59.4771	0.00764492
516.123	124.511	0.0160041
529.221	1398.69	0.179781
530.081	504.248	0.0648137
531.264	376.622	0.0484093
531.552	1308.45	0.168182
531.708	12.2467	0.00157414
535.128	124.511	0.0160041
540.242	1141.34	0.146703
543.3	504.248	0.0648137
544.117	124.511	0.0160041
545.97	131.126	0.0168543
546.202	24898	3.20028
546.521	165.459	0.0212673
546.772	57.6113	0.00740509
546.888	27.2291	0.00349991
547.217	9373.57	1.20484
547.738	124.511	0.0160041
548.208	5865.19	0.753885
550.214	2156.81	0.277227
551.642	124.511	0.0160041
552.208	1397.11	0.179578
560.06	124.511	0.0160041
561.039	507.736	0.0652621
562.133	1143.85	0.147026
567.18	1015.47	0.130524
572.221	633.604	0.0814406
574.243	3565.01	0.458231
575.046	150.136	0.0192978
575.237	1375.66	0.176822
576.17	2028.81	0.260774
580.21	124.511	0.0160041
586.255	4696.89	0.603718
588.174	1777.42	0.228461
589.139	762.957	0.0980671
591.326	124.511	0.0160041
592.188	761.604	0.0978932
593.138	2662.42	0.342215
599.141	124.511	0.0160041
600.227	23405	3.00838
600.691	610.391	0.0784569
601.075	227.897	0.0292929
601.266	1112.7	0.143022
601.842	94.4622	0.0121418
602.214	57183.8	7.35016
602.828	124.509	0.0160038
603.198	9894	1.27173
603.516	265.224	0.0340907
604.153	1104.17	0.141926
604.34	113.56	0.0145964
605.318	378.186	0.0486103
608.014	627.209	0.0806186
608.253	228.87	0.0294179
609.222	1269.34	0.163155
614.247	633.604	0.0814406
615.103	1269.34	0.163155
618.345	1774.94	0.228143
620.176	124.511	0.0160041
622.185	1774.94	0.228143
625.175	212.309	0.0272893
625.307	1080.82	0.138924
625.621	124.509	0.0160038
626.269	1913.01	0.24589
628.148	1268.37	0.16303
630.202	2675.33	0.343875
632.243	124.511	0.0160041
637.197	756.371	0.0972206
639.111	756.371	0.0972206
644.21	3183.39	0.409179
646.159	1354	0.174038
646.351	215.122	0.0276509
646.586	227.599	0.0292546
648.181	2030.84	0.261035
649.158	124.511	0.0160041
653.537	1134.56	0.145831
660.131	149.669	0.0192378
660.279	87.777	0.0112825
662.274	2162.37	0.277942
663.257	252.124	0.0324069
664.732	378.417	0.04864
667.298	124.588	0.016014
670.207	124.588	0.016014
672.274	252.278	0.0324267
675.12	124.588	0.016014
676.254	77377.7	9.94578
676.91	229.794	0.0295367
677.242	10496.2	1.34913
677.737	2494.31	0.320608
678.259	7525.32	0.967271
680.244	504.556	0.0648534
680.888	124.588	0.016014
681.294	882.973	0.113493
682.428	378.417	0.04864
685.578	761.951	0.0979378
688.683	504.556	0.0648534
689.15	249.176	0.032028
690.279	630.695	0.0810667
691.276	504.556	0.0648534
693.231	1269.92	0.16323
694.289	5231.69	0.672458
695.305	5752.84	0.739444
696.164	145.72	0.0187302
696.334	68.721	0.00883309
699.294	24404.6	3.13686
700.294	5619	0.722242
700.771	763.968	0.098197
701.287	507.968	0.0652919
702.215	504.556	0.0648534
713.362	504.556	0.0648534
717.599	504.556	0.0648534
720.4	1787.65	0.229776
722.265	124.588	0.016014
733.213	1009.11	0.129707
736.106	501.454	0.0644547
736.445	362.062	0.0465379
739.948	504.556	0.0648534
741.161	218.668	0.0281066
741.401	59.4024	0.00763532
742.323	129.753	0.0166779
742.48	88.2385	0.0113418
745.119	1015.94	0.130584
751.991	2283.84	0.293554
755.254	1523.9	0.195876
756.524	504.556	0.0648534
761.233	378.417	0.04864
772.228	379.658	0.0487995
774.153	252.278	0.0324267
782.506	977.021	0.125582
782.791	135.197	0.0173776
783.035	1870.97	0.240486
789.051	2169.48	0.278855
790.315	1141.92	0.146777
793.667	1009.11	0.129707
796.298	889.951	0.11439
796.938	252.278	0.0324267
797.432	889.951	0.11439
800.296	124.588	0.016014
801.745	630.695	0.0810667
805.293	630.695	0.0810667
806.248	253.945	0.0326409
806.449	244.242	0.0313938
806.681	113.573	0.0145982
807.459	249.176	0.032028
808.195	259.586	0.033366
808.402	64.6022	0.00830368
809.483	124.588	0.016014
810.245	3045.79	0.391492
813.408	124.588	0.016014
830.249	378.417	0.04864
831.172	252.278	0.0324267
833.763	2090.02	0.268642
834.089	717.738	0.0922548
834.358	148.158	0.0190436
836.352	889.951	0.11439
843.548	1015.94	0.130584
844.421	3053.31	0.392459
848.341	1009.11	0.129707
850.382	504.556	0.0648534
850.851	504.556	0.0648534
851.588	504.556	0.0648534
852.173	888.552	0.11421
854.271	504.556	0.0648534
856.189	378.417	0.04864
861.889	124.588	0.016014
864.368	17901.2	2.30094
865.406	3702.71	0.475929
866.311	2166.78	0.278508
867.404	2031.87	0.261168
868.272	124.588	0.016014
869.334	378.417	0.04864
875.375	252.278	0.0324267
878.103	1523.9	0.195876
879.623	378.417	0.04864
880.419	2414.33	0.310327
881.397	2800.79	0.360001
882.357	1523.9	0.195876
884.333	504.556	0.0648534
889.325	252.278	0.0324267
893.387	124.588	0.016014
894.417	507.968	0.0652919
895.229	756.834	0.0972801
896.651	635.968	0.0817444
898.281	378.417	0.04864
899.495	2909.56	0.373982
899.867	31.6458	0.00406761
900.491	1913.48	0.24595
901.555	630.695	0.0810667
902.316	252.278	0.0324267
904.414	761.951	0.0979378
905.976	252.278	0.0324267
910.364	1017.48	0.130783
911.377	1679.51	0.215877
911.813	1919.73	0.246754
912.398	679632	87.3568
912.979	3664.56	0.471026
913.401	259442	33.3475
914.412	115467	14.8417
915.012	768.307	0.0987547
915.426	27733	3.56467
916.07	1305.38	0.167788
916.555	1352.92	0.173898
917.103	756.834	0.0972801
918.356	252.278	0.0324267
920.428	124.588	0.016014
921.369	124.588	0.016014
922.208	57.0312	0.00733053
922.362	5.18983	0.000667078
922.501	25.7229	0.00330631
922.688	609.291	0.0783155
924.316	252.278	0.0324267
928.451	3316.52	0.426291
929.55	1269.92	0.16323
932.406	889.951	0.11439
934.161	1521.89	0.195617
935.479	17804.8	2.28854
935.999	92.1398	0.0118432
936.419	8258.55	1.06152
936.909	98.0691	0.0126054
937.418	1015.31	0.130503
937.906	378.417	0.04864
938.485	2798.32	0.359683
939.131	67.2966	0.00865001
939.416	2373.59	0.305091
939.705	19.753	0.00253897
940.25	124.588	0.016014
942.453	633.018	0.0813654
944.338	2540.4	0.326531
949.404	1521.89	0.195617
952.774	252.278	0.0324267
953.358	124.588	0.016014
954.405	504.556	0.0648534
963.717	756.834	0.0972801
966.228	1269.92	0.16323
970.309	249.176	0.032028
978.373	124.588	0.016014
983.433	504.556	0.0648534
984.435	252.278	0.0324267
989.629	504.556	0.0648534
994.303	449.316	0.0577531
994.524	138.677	0.0178249
1003.63	378.417	0.04864
1007.38	505.952	0.0650328
1010.64	249.176	0.032028
1012.5	124.588	0.016014
1016.12	249.176	0.032028
1016.7	124.588	0.016014
1019.18	252.278	0.0324267
1025.31	756.834	0.0972801
1029.33	108.469	0.0139421
1029.5	18.8533	0.00242332
1033.62	249.176	0.032028
1034.13	124.588	0.016014
1034.74	882.973	0.113493
1035.46	249.176	0.032028
1036.51	756.834	0.0972801
1039.09	124.588	0.016014
1039.7	252.278	0.0324267
1050.39	378.417	0.04864
1052.38	124.588	0.016014
1053.33	217.885	0.0280059
1053.6	1028.76	0.132232
1055.44	124.588	0.016014
1060.67	124.588	0.016014
1063.54	2157.85	0.277361
1065.51	22566.5	2.9006
1066.01	314.396	0.040411
1066.5	12164.1	1.56352
1067.04	53.4724	0.0068731
1067.58	2774.35	0.356603
1068.53	2165.83	0.278386
1069.53	1272.99	0.163624
1070.09	252.278	0.0324267
1075.34	249.176	0.032028
1082.69	507.968	0.0652919
1084.22	504.556	0.0648534
1091.33	1017.95	0.130843
1099.4	630.695	0.0810667
1102.68	252.278	0.0324267
1106.34	756.834	0.0972801
1107.61	2802.96	0.36028
1108.69	124.588	0.016014
1109.23	96.2979	0.0123777
1109.5	59.4024	0.00763532
1110.25	1015.94	0.130584
1112.44	124.588	0.016014
1113.42	504.556	0.0648534
1116.53	378.417	0.04864
1120.51	1269.92	0.16323
1122.33	889.951	0.11439
1125.59	378.417	0.04864
1126.5	124.588	0.016014
1127.48	2290.96	0.29447
1128.6	882.973	0.113493
1133.27	373.053	0.0479506
1133.52	64.601	0.00830353
1134.55	252.278	0.0324267
1135.94	252.278	0.0324267
1137.21	24.5718	0.00315835
1137.42	286.685	0.0368492
1137.96	1031.92	0.132638
1138.26	87.9542	0.0113052
1139.55	190869	24.5334
1140.05	112.404	0.0144479
1140.54	88561.9	11.3833
1141.09	2117.27	0.272144
1141.59	42082.9	5.40915
1142.54	18937.4	2.43413
1143.2	304.646	0.0391578
1143.5	37.6894	0.00484442
1143.77	468.922	0.0602731
1144.55	252.278	0.0324267
1145.89	124.588	0.016014
1146.58	1649.89	0.212069
1150.42	378.417	0.04864
1155.54	761.951	0.0979378
1156.68	507.657	0.065252
1157.56	2287.65	0.294045
1158.56	1530.41	0.196712
1159.03	111.642	0.01435
1159.57	2276.72	0.29264
1161.41	124.588	0.016014
1164.37	55.1982	0.00709493
1164.57	16.808	0.00216042
1165.68	249.176	0.032028
1173.41	1015.94	0.130584
1174.16	881.309	0.113279
1174.56	98.0709	0.0126056
1191.82	249.278	0.0320411
1202.71	249.278	0.0320411
1204.7	1522.43	0.195686
1214.67	630.952	0.0810997
1217.69	584.882	0.0751781
1218.03	138.379	0.0177866
1218.61	498.921	0.0641291
1220.07	1274.57	0.163827
1220.89	124.639	0.0160206
1224.79	505.795	0.0650127
1225.95	124.639	0.0160206
1226.84	1144.24	0.147076
1227.85	1146.05	0.147309
1228.41	119.855	0.0154057
1229.57	508.122	0.0653117
1230.54	124.639	0.0160206
1236.58	761.016	0.0978177
1239.73	378.571	0.0486598
1241.32	124.639	0.0160206
1246.42	781.209	0.100413
1246.83	607.298	0.0780593
1248.31	1009.52	0.12976
1249.4	252.381	0.0324399
1250.47	378.571	0.0486598
1254.67	634.183	0.0815151
1258.67	252.381	0.0324399
1259.8	249.278	0.0320411
1262.85	249.278	0.0320411
1266.48	890.183	0.11442
1268.93	1268.37	0.16303
1269.71	378.571	0.0486598
1271.62	252.381	0.0324399
1273.81	327.901	0.042147
1274.2	179.828	0.0231143
1276.71	378.571	0.0486598
1278.39	252.381	0.0324399
1280.98	412.213	0.052984
1281.34	359.656	0.0462286
1282.48	890.183	0.11442
1283.54	124.639	0.0160206
1286.3	124.639	0.0160206
1288.51	252.381	0.0324399
1289.54	252.381	0.0324399
1295.38	124.639	0.0160206
1302	124.639	0.0160206
1304.03	124.639	0.0160206
1311.3	124.639	0.0160206
1312.83	349.346	0.0449034
1313.22	79.2501	0.0101865
1315.32	378.571	0.0486598
1316.08	124.639	0.0160206
1318.11	1142.3	0.146827
1319.25	1396.37	0.179483
1320.57	378.571	0.0486598
1322.08	1524.37	0.195935
1323.49	252.381	0.0324399
1324.55	636.122	0.0817643
1326.41	883.333	0.11354
1332.27	252.381	0.0324399
1333.8	67.7073	0.0087028
1334.15	544.287	0.0699602
1337.41	1270.3	0.163279
1345.49	124.639	0.0160206
1346.73	504.761	0.0648798
1347.97	620.458	0.0797509
1348.5	859.77	0.110511
1352.91	1016.24	0.130623
1355.49	124.639	0.0160206
1454.16	124.639	0.0160206
1742.85	124.639	0.0160206
1765.89	124.639	0.0160206
2255.51	124.676	0.0160253
2264.4	124.676	0.0160253
1375_449
#449.09
m/z	intensity
138.819	377.8	13.503
141.697	124.383	4.44561
187.296	124.383	4.44561
191.071	124.383	4.44561
211.951	251.866	9.00202
212.679	124.383	4.44561
212.894	40.3089	1.44069
212.972	1126.38	40.2583
213.971	1145.77	40.9512
258.86	353.061	12.6189
258.947	133.68	4.77789
259.072	1525.66	54.5288
259.717	124.381	4.44555
259.856	503.72	18.0036
260.04	2797.89	100
260.263	251.861	9.00184
261.061	251.866	9.00202
267.622	124.383	4.44561
315.088	1649.08	58.94
417.926	124.511	4.45019
432.462	124.511	4.45019
451.336	124.511	4.45019
796.533	124.588	4.45294
966.843	124.588	4.45294
968.45	124.588	4.45294
998.118	124.588	4.45294
1236.03	124.639	4.45476
1304.44	124.639	4.45476
1343.84	124.639	4.45476
1451.84	124.639	4.45476
2136.86	124.676	4.45606
2603.82	124.676	4.45606
3057.73	124.703	4.45704
3847.73	124.724	4.4578
1375_463
#463.15
m/z	intensity
125.093	124.383	1.59236
142.983	124.383	1.59236
150.975	377.8	4.83663
152.956	629.666	8.06105
191.195	124.383	1.59236
195.97	209.747	2.68521
196.08	3230.68	41.3595
210.935	1140.37	14.5992
226.028	635.349	8.13381
226.884	132.626	1.69789
226.989	7811.22	100
228.026	1007.47	12.8977
241.904	377.8	4.83663
244.978	538.472	6.89357
245.058	636.089	8.14327
259.287	378.186	4.84157
312.25	378.186	4.84157
319.805	124.511	1.59401
346.105	124.511	1.59401
361.034	1141.34	14.6115
390.992	124.511	1.59401
435.651	252.124	3.22771
709.955	124.588	1.59499
718.853	124.588	1.59499
1091.31	124.639	1.59564
1136.35	124.639	1.59564
1160.5	124.639	1.59564
3008.84	124.703	1.59646
3366.72	124.724	1.59673
3717.08	124.724	1.59673
3787.74	124.724	1.59673
1375_472
#472.15
m/z	intensity
104.585	124.383	0.202345
113.696	124.383	0.202345
119.045	124.383	0.202345
138.871	761.796	1.23928
145.681	377.8	0.614601
148.919	14948.5	24.3181
149.046	205.653	0.334554
149.919	2672.21	4.34713
150.862	1812.5	2.94856
150.946	1471.85	2.3944
154.198	761.024	1.23803
155.015	2155.07	3.50585
160.276	124.383	0.202345
161.951	2036.58	3.31308
162.889	167.124	0.271876
162.972	2103.52	3.42199
169.98	1017.77	1.6557
170.699	124.381	0.202343
170.907	164.611	0.267788
170.984	341.99	0.556346
171.044	54.2731	0.088291
171.384	377.8	0.614601
177.933	129.843	0.211227
178.025	3627.54	5.90126
179.784	27.1532	0.0441726
179.839	98.6357	0.16046
179.894	10.1507	0.0165131
179.989	2648.79	4.30903
180.626	377.8	0.614601
180.915	377.8	0.614601
182.965	889.024	1.44626
183.73	124.383	0.202345
185.935	1394.05	2.26783
187.84	207.515	0.337584
187.921	310.091	0.504453
188.024	3429.98	5.57986
189.086	889.024	1.44626
189.801	124.383	0.202345
189.948	1522.05	2.47605
191.991	5625.28	9.15116
192.769	124.383	0.202345
193.735	115.151	0.187327
193.789	34.2656	0.055743
193.97	640.025	1.04119
194.036	449.191	0.73074
195.002	1394.05	2.26783
196.009	3052.16	4.96522
196.179	105.868	0.172225
196.973	377.8	0.614601
198.393	377.8	0.614601
203.948	4001.76	6.51003
204.028	2189.9	3.56251
205.018	1905.74	3.10024
205.943	1521.75	2.47557
208.065	755.599	1.2292
208.322	124.383	0.202345
209.849	124.383	0.202345
210.657	2040.24	3.31904
212.986	635.349	1.03358
215.979	1014.7	1.6507
217.997	6485.72	10.5509
219.892	948.765	1.54344
220.022	12716.8	20.6876
220.443	503.733	0.819468
221.054	2935.99	4.77625
222.06	2662.42	4.3312
223.01	1007.47	1.63894
225.994	124.383	0.202345
226.264	377.8	0.614601
226.65	199.72	0.324903
226.722	35.9868	0.058543
227.012	58317.3	94.87
227.394	2672.89	4.34823
227.554	853.22	1.38801
227.679	456.996	0.743436
227.941	175.096	0.284845
228.027	4628.14	7.52902
228.166	578.058	0.940379
228.407	251.866	0.409734
228.589	124.383	0.202345
230.026	1647.72	2.6805
232.038	507.35	0.825352
232.996	1522.05	2.47605
234.968	248.766	0.404691
235.346	251.866	0.409734
235.672	759.297	1.23522
235.974	4355.71	7.08582
236.086	3649.6	5.93714
236.236	197.869	0.321892
236.748	124.383	0.202345
237.01	3308.97	5.38301
237.22	888.935	1.44611
237.844	248.766	0.404691
238.063	377.8	0.614601
239.067	248.766	0.404691
240.991	3643.08	5.92652
241.106	791.836	1.28815
241.25	1281.49	2.08471
241.69	377.8	0.614601
242.027	761.024	1.23803
242.987	2030.94	3.30391
244.61	208.35	0.338942
244.708	447.833	0.728531
245	26967.1	43.8698
245.382	1008.5	1.64061
245.625	124.511	0.202554
246.046	5348.32	8.7006
249.961	2250	3.66028
250.077	83.6213	0.136034
251.196	124.511	0.202554
252.057	1273.29	2.07137
256.98	1799.7	2.92774
257.087	766.063	1.24622
258.998	1061.47	1.72678
259.089	557.766	0.907369
259.815	1153.19	1.876
259.933	233.562	0.379956
260.014	171.456	0.278923
262.044	124.511	0.202554
263.972	170.156	0.276809
264.084	485.159	0.789252
268.045	61470.7	100
268.412	152.865	0.248679
268.507	79.1501	0.128761
268.614	257.285	0.418548
269.002	2792.55	4.54289
270.09	378.186	0.615229
274.032	2156.81	3.50868
278.009	252.124	0.410153
283.185	3698.03	6.01592
287.027	2156.81	3.50868
288.062	1649.08	2.6827
289.088	189.65	0.30852
289.203	94.1717	0.153198
290.07	3042.15	4.94895
292.082	342.431	0.557063
292.223	305.874	0.497592
292.997	3182.28	5.1769
294.09	887.472	1.44373
294.952	378.186	0.615229
295.993	756.371	1.23046
297.069	1017.6	1.65543
301.063	2804.36	4.56211
301.988	106.459	0.173187
302.084	1281.11	2.0841
307.447	124.511	0.202554
308.076	378.186	0.615229
315.058	22557.8	36.6968
315.448	114.433	0.186158
315.867	329.857	0.536608
315.98	136.604	0.222226
316.079	229.39	0.373169
317.239	378.186	0.615229
318.139	1141.34	1.85672
325.05	3952.79	6.43035
325.744	124.511	0.202554
326.573	124.511	0.202554
327.012	1015.47	1.65196
334.021	1649.08	2.6827
334.982	504.248	0.820305
337.796	252.124	0.410153
339.077	630.31	1.02538
341.038	1521.08	2.47447
341.922	504.248	0.820305
350.112	2282.68	3.71344
353.085	378.186	0.615229
355.695	124.511	0.202554
356.074	504.248	0.820305
360.137	630.31	1.02538
366.013	1141.34	1.85672
367.04	507.736	0.82598
368.02	252.124	0.410153
369.049	378.186	0.615229
370.169	2159.71	3.5134
371.087	252.124	0.410153
372.076	378.186	0.615229
380.107	763.736	1.24244
380.689	507.736	0.82598
381.069	124.511	0.202554
382.179	504.248	0.820305
385.767	124.511	0.202554
389.043	124.511	0.202554
394.136	378.186	0.615229
395.099	504.248	0.820305
396.044	761.604	1.23897
397.561	378.025	0.614968
397.819	148.949	0.242309
397.993	649.145	1.05602
398.169	2093.3	3.40537
398.815	124.509	0.20255
399.158	3059.26	4.97678
399.469	504.193	0.820216
400.129	378.186	0.615229
401.156	1397.34	2.27318
402.404	504.248	0.820305
402.676	124.511	0.202554
404.659	124.511	0.202554
408.13	124.511	0.202554
412.174	1392.88	2.26592
430.17	763.736	1.24244
431.114	2674.03	4.35009
434.059	124.511	0.202554
440.143	7745.05	12.5996
441.11	1397.88	2.27406
442.159	2283.59	3.71493
447.218	1525.34	2.48141
454.283	1397.34	2.27318
476.34	124.511	0.202554
511.538	124.511	0.202554
703.273	124.588	0.202679
766.931	124.588	0.202679
837.021	124.588	0.202679
873.504	124.588	0.202679
1180.14	124.639	0.202762
1258.56	124.639	0.202762
1345.68	124.639	0.202762
1464.74	124.639	0.202762
1481.44	124.639	0.202762
1534.02	124.639	0.202762
1560.43	124.676	0.202821
1566.56	124.676	0.202821
1646.6	124.676	0.202821
1663.03	124.676	0.202821
1729.58	124.676	0.202821
1906.48	124.676	0.202821
1909.54	124.676	0.202821
1950.03	124.676	0.202821
2024.62	124.676	0.202821
2153.81	124.676	0.202821
2290.74	124.703	0.202866
2401.97	124.703	0.202866
3204.76	124.724	0.2029
3211.33	124.724	0.2029
3814.56	124.724	0.2029
4810.96	124.741	0.202928
1375_486
#486.13
m/z	intensity
102.03	124.383	0.443836
134.16	124.383	0.443836
135.894	124.383	0.443836
144.058	124.383	0.443836
152.956	124.383	0.443836
155.751	635.349	2.26711
161.317	124.383	0.443836
161.777	251.866	0.898734
163.718	124.383	0.443836
166.476	124.383	0.443836
177.796	251.866	0.898734
179.577	1140.63	4.0701
186.755	503.733	1.79747
187.902	1007.47	3.59494
188.193	248.766	0.887672
189.888	3181.9	11.354
192.818	40.9548	0.146139
192.89	649.105	2.3162
207.751	123.091	0.439227
207.85	105.913	0.377929
208.287	377.8	1.3481
208.833	3187.27	11.3731
211.358	507.35	1.81037
213.009	889.024	3.1723
218.895	1399.44	4.9936
219.592	629.666	2.24683
219.761	250.833	0.895045
219.98	2029.4	7.24149
240.127	251.866	0.898734
240.741	106.916	0.38151
240.843	52.8561	0.188606
240.91	201.831	0.720191
241.32	251.866	0.898734
241.942	377.8	1.3481
242.436	635.349	2.26711
249.749	763.349	2.72386
251.021	635.349	2.26711
251.712	379.332	1.35357
251.919	1644.07	5.86652
252.059	957.145	3.41538
253.018	1522.05	5.43112
258.394	896.257	3.19811
258.519	965.591	3.44551
258.959	28024.6	100
259.111	102.123	0.364404
259.458	124.383	0.443836
259.732	497.108	1.77383
259.944	1908.58	6.8104
260.065	938.924	3.35036
260.495	1.29078e-14	4.60588e-17
260.936	2923.32	10.4313
264.346	2.09826e-13	7.48721e-16
267.76	377.798	1.3481
267.968	2152.75	7.68164
268.374	1.1677e-14	4.16672e-17
268.779	880.41	3.14157
268.873	164.392	0.586598
269.381	1.84461e-14	6.58212e-17
269.881	248.766	0.887672
276.229	3.97514e-13	1.41845e-15
282.66	377.8	1.3481
285.21	1.47674e-13	5.26943e-16
287.773	377.8	1.3481
290.049	1.28597e-13	4.58873e-16
292.323	124.383	0.443836
293.628	6.77096e-14	2.41608e-16
294.949	1008.5	3.59861
298.023	1.76775e-13	6.30785e-16
301.104	124.511	0.444294
301.991	4.06405e-14	1.45017e-16
302.898	1141.34	4.07264
308.542	3.30773e-13	1.1803e-15
314.229	1395.21	4.97851
321.338	4.12084e-13	1.47044e-15
328.516	1088.74	3.88495
328.693	527.34	1.88171
328.892	103.058	0.367742
329.052	6498.64	23.1891
329.351	249.018	0.88857
329.982	6698.56	23.9024
330.301	602.455	2.14974
330.947	504.248	1.7993
338.055	1143.47	4.08025
355.022	1651.21	5.892
385.958	246.31	0.878905
386.144	353.576	1.26166
411.914	1056.82	3.77106
412.131	4531.64	16.1702
412.327	92.1644	0.32887
413.042	1658.92	5.9195
440.01	378.186	1.34948
442.562	619.07	2.20903
442.746	80.4476	0.287061
444.057	10881	38.8267
444.275	54.2345	0.193525
444.823	352.684	1.25848
445.086	7585.75	27.0682
445.343	378.761	1.35153
445.883	354.266	1.26412
446.047	3560.35	12.7044
446.513	378.186	1.34948
452.239	124.511	0.444294
456.091	1903.71	6.79301
493.424	124.511	0.444294
572.932	124.511	0.444294
610.152	124.511	0.444294
618.176	124.511	0.444294
636.726	124.511	0.444294
712.182	124.588	0.444568
721.279	124.588	0.444568
873.253	124.588	0.444568
1036.5	124.588	0.444568
1049.96	124.588	0.444568
1263.96	124.639	0.44475
1743.67	124.639	0.44475
1810.22	124.639	0.44475
1988.47	124.676	0.44488
2148.88	124.676	0.44488
2494.08	124.676	0.44488
2588.78	124.676	0.44488
2590.88	124.676	0.44488
2604.58	124.676	0.44488
2760.38	124.703	0.444977
3036.82	124.703	0.444977
3335	124.703	0.444977
3875.99	124.724	0.445053
3894.31	124.724	0.445053
4064.59	124.724	0.445053
4550.94	124.724	0.445053
5487.13	124.741	0.445113
5960.3	124.741	0.445113
1375_912
#912.39
m/z	intensity
180.647	124.383	0.119403
212.896	763.349	0.732786
217.979	1773.4	1.70239
226.46	506.833	0.48654
226.788	1140.63	1.09496
226.959	124.382	0.119402
230.738	629.665	0.604454
230.964	2037.66	1.95607
236.078	124.383	0.119403
236.926	1142.7	1.09695
240.26	124.383	0.119403
240.96	1654.69	1.58844
241.169	124.382	0.119402
242.969	1396.37	1.34046
244.954	251.866	0.241782
251.895	635.349	0.609911
256.606	755.599	0.725346
256.954	1265.76	1.21508
257.354	124.383	0.119403
258.092	1014.7	0.974071
258.336	889.024	0.853428
258.581	251.787	0.241706
258.801	526.617	0.505531
258.94	15086.5	14.4825
259.31	124.383	0.119403
259.844	1295.91	1.24403
259.947	254.49	0.244301
263.958	889.024	0.853429
267.705	629.629	0.60442
267.97	3302.79	3.17055
274.579	124.383	0.119403
286.963	4582.67	4.39919
287.891	629.666	0.604455
288.77	503.733	0.483564
315.005	761.604	0.73111
320.784	1015.47	0.974814
326.014	2678.68	2.57143
328.765	71.4597	0.0685986
329.078	12516	12.0149
330.016	3194.27	3.06638
331.025	1523.21	1.46222
336.055	1395.21	1.33935
349.782	378.186	0.363044
352.962	465.587	0.446945
353.118	302.219	0.290118
358.049	504.248	0.484058
365.972	1015.47	0.974814
371.06	1015.47	0.974814
380.071	1015.47	0.974814
387.067	1658.38	1.59198
387.971	40.906	0.0392682
388.085	258.767	0.248406
393.768	252.124	0.242029
398.35	249.023	0.239052
400.898	753.744	0.723565
401.049	114.343	0.109765
410.007	1015.47	0.974814
412.011	1395.21	1.33935
416.181	1913.01	1.83642
431.066	252.124	0.242029
435.811	124.511	0.119526
440.454	1649.08	1.58305
443.839	452.076	0.433975
444.014	439.669	0.422065
444.212	4061.48	3.89887
444.476	332.122	0.318824
444.87	123.306	0.118368
445.094	353.576	0.339419
447.951	124.511	0.119526
448.397	352.459	0.338347
448.624	336.433	0.322963
448.804	150.364	0.144344
449.106	99464.1	95.4817
449.611	759.457	0.72905
450.118	20470	19.6504
450.458	114.433	0.109851
450.931	76.8029	0.0737278
451.092	3344.69	3.21077
452.055	1531.34	1.47003
452.41	124.511	0.119526
453.583	635.736	0.610282
454.158	1659.34	1.5929
457.922	195.392	0.187568
458.053	25.905	0.0248678
459.114	504.248	0.484058
463.131	8175.92	7.84857
464.025	50.3559	0.0483397
464.152	961.278	0.922789
465.025	124.511	0.119526
470.088	1393.08	1.3373
471.684	361.91	0.347419
471.891	263.561	0.253009
472.106	4937.97	4.74026
472.312	159.797	0.153399
472.682	121.796	0.11692
472.888	106.441	0.102179
473.004	238.735	0.229176
474.06	1015.47	0.974814
478.993	124.511	0.119526
484.93	252.124	0.242029
485.524	1680.76	1.61346
485.769	1028.55	0.987365
485.931	1249.76	1.19973
486.161	104171	100
486.44	1184.56	1.13713
486.931	316.911	0.304223
487.185	22346.5	21.4518
487.74	1602.21	1.53806
487.896	360.96	0.346507
488.15	2600.49	2.49637
492.353	124.511	0.119526
507.047	252.124	0.242029
520.068	1269.34	1.21852
528.271	1015.47	0.974814
529.208	1531.34	1.47003
545.953	504.247	0.484058
546.283	1269.34	1.21852
577.489	252.124	0.242029
586.177	504.248	0.484058
602.293	124.511	0.119526
605.227	124.511	0.119526
646.148	249.023	0.239052
661.396	252.124	0.242029
676.29	2029.85	1.94858
677.209	763.968	0.733379
693.792	1641.24	1.57552
694.237	1613.03	1.54845
696.717	630.695	0.605443
707.35	124.588	0.1196
824.811	124.588	0.1196
858.656	124.588	0.1196
1187.74	124.639	0.119649
1221.37	124.639	0.119649
1310.71	124.639	0.119649
1724.16	124.639	0.119649
1860.24	124.676	0.119684
2274.19	124.676	0.119684
2528.61	124.676	0.119684
2910.71	124.703	0.11971
4271.03	124.724	0.11973
4437.48	124.724	0.11973
1375_1139
#1139.55
m/z	intensity
102.821	124.383	0.47662
159.906	124.383	0.47662
165.544	124.383	0.47662
180.092	124.383	0.47662
215.029	124.383	0.47662
237.421	124.383	0.47662
241.133	124.383	0.47662
242.74	124.383	0.47662
276.561	124.383	0.47662
277.011	1658.83	6.3564
281.009	124.383	0.47662
286.899	230.551	0.88344
286.975	407.595	1.56185
287.523	750.947	2.87753
287.655	436.761	1.67361
313.009	378.186	1.44916
314.198	2169.01	8.31137
315.992	1523.21	5.83673
326.044	889.604	3.40884
327.972	888.437	3.40437
329.001	1886.73	7.22971
329.117	333.717	1.27876
329.955	124.511	0.477111
341.057	12588.2	48.2362
341.302	251.883	0.965183
341.429	812.874	3.11482
341.56	227.404	0.871384
342.032	1782.69	6.83103
381.326	124.511	0.477111
384.999	882.433	3.38137
385.361	504.248	1.93221
391.005	124.511	0.477111
395.262	124.511	0.477111
396.005	882.433	3.38137
401.048	13221.6	50.6635
401.861	72.5994	0.278191
402.031	915.634	3.50859
404.469	124.511	0.477111
415.014	689.805	2.64324
415.138	905.226	3.4687
416.022	887.472	3.40067
419.03	124.511	0.477111
422.018	1654.69	6.34055
423.07	504.248	1.93221
425.175	504.248	1.93221
433.081	889.604	3.40884
434.159	124.511	0.477111
444.147	2671.71	10.2376
445.113	124.511	0.477111
448.802	220.956	0.846673
449.1	26096.9	100
449.983	210.5	0.806607
450.184	1767.27	6.77195
450.488	378.184	1.44915
460.147	502.696	1.92626
460.384	743.387	2.84856
461.067	759.86	2.91168
463.133	1658.38	6.35468
468.92	124.511	0.477111
470.04	249.023	0.954222
471.15	2804.36	10.7459
472.082	1649.08	6.31904
486.139	24623.9	94.3553
487.158	8708.21	33.3687
487.408	26.9158	0.103138
488.009	343.655	1.31684
488.179	1723.99	6.60612
488.92	249.023	0.954222
504.091	124.511	0.477111
516.841	1008.49	3.86442
517.141	507.736	1.94557
531.149	761.604	2.91836
540.118	630.31	2.41526
546.198	3062.66	11.7357
546.57	252.07	0.965899
547.104	79.2124	0.303532
547.254	911.368	3.49224
548.04	378.186	1.44916
552.211	1646.94	6.31087
568.18	378.186	1.44916
575.05	249.023	0.954222
600.201	884.864	3.39068
600.491	114.435	0.438499
601.223	759.472	2.9102
602.222	14902.7	57.1051
602.603	114.433	0.438491
603.134	211.854	0.811797
603.258	4.35541	0.0166893
603.39	122.801	0.470559
603.801	252.124	0.966105
604.228	2424.38	9.28989
609.358	249.023	0.954222
615.244	1143.47	4.38163
625.29	504.248	1.93221
630.218	1785.01	6.83994
632.677	249.023	0.954222
658.278	2041.01	7.82089
661.115	124.511	0.477111
676.187	118.57	0.454343
676.367	723.645	2.77291
677.269	124.588	0.477405
680.439	124.588	0.477405
694.275	1650	6.32257
699.252	1015.94	3.89293
699.95	234.683	0.899273
700.239	213.271	0.817227
704.133	252.278	0.966696
725.972	124.588	0.477405
728.108	124.588	0.477405
758.214	124.588	0.477405
775.272	504.556	1.93339
799.322	124.588	0.477405
815.243	124.588	0.477405
852.61	124.588	0.477405
864.029	125.892	0.482402
864.321	1944.76	7.45208
866.355	1143.94	4.38341
867.376	504.556	1.93339
872.405	763.968	2.92742
882.371	887.935	3.40245
910.561	124.588	0.477405
912.489	2162.58	8.28671
913.439	249.176	0.954811
921.381	110.396	0.423024
921.559	33.6159	0.128812
923.269	252.278	0.966696
963.503	1269.92	4.86616
973.674	124.588	0.477405
994.413	2283.84	8.75136
1032.36	124.588	0.477405
1033.43	124.588	0.477405
1049.83	630.695	2.41674
1065.52	2166.42	8.30142
1066.47	1651.55	6.32851
1067.51	1141.92	4.37568
1071.6	889.951	3.41017
2358.97	124.676	0.47774
3475.16	124.703	0.477845
3559.6	124.703	0.477845
3976.5	124.724	0.477926
4122.63	124.724	0.477926
4907.88	124.741	0.477991

## Sheet: LNH_pLNH_1_3
1375
#1375.9
m/z	intensity
103.918	124.383	0.0102136
121.557	124.383	0.0102136
139.417	1914.82	0.157233
142.148	124.383	0.0102136
147.259	124.383	0.0102136
161.755	124.383	0.0102136
167.976	124.383	0.0102136
169.258	124.383	0.0102136
175.24	124.383	0.0102136
180.878	124.383	0.0102136
188.713	124.383	0.0102136
203.782	124.383	0.0102136
215.299	124.383	0.0102136
218.563	124.383	0.0102136
233.475	124.383	0.0102136
240.26	124.383	0.0102136
264.924	124.383	0.0102136
266.834	124.383	0.0102136
272.907	124.383	0.0102136
296.84	378.186	0.0310542
306.507	124.511	0.0102241
314.937	1105.45	0.0907723
315.09	12.5479	0.00103035
318.031	124.511	0.0102241
318.985	882.433	0.0724599
320.971	378.186	0.0310542
327.036	1649.08	0.135412
327.956	124.511	0.0102241
328.979	2962.85	0.24329
329.121	4.64257	0.000381218
329.216	300.891	0.0247072
330.08	1919.32	0.157602
330.213	24.7311	0.00203077
335.447	378.186	0.0310542
337.912	378.186	0.0310542
338.984	606.086	0.0497679
339.136	79.4782	0.00652625
341.018	6679.33	0.548464
341.28	264.363	0.0217078
341.61	1649.08	0.135412
341.984	371.703	0.0305219
342.12	2491.18	0.20456
342.953	120.476	0.00989272
343.063	710.019	0.0583023
344.876	252.124	0.0207028
348.028	124.511	0.0102241
348.789	252.124	0.0207028
349.358	124.511	0.0102241
349.984	390.686	0.0320807
350.083	760.323	0.0624329
350.368	2536.52	0.208283
350.993	761.604	0.0625381
351.959	124.511	0.0102241
353.015	1143.47	0.0938947
354.054	1651.21	0.135587
355.642	252.124	0.0207028
356.248	252.124	0.0207028
356.958	1141.34	0.0937196
364.849	635.736	0.0522026
365.953	378.961	0.0311179
366.891	124.511	0.0102241
367.584	504.248	0.0414056
368.084	1269.34	0.10423
369.011	378.186	0.0310542
370.131	124.511	0.0102241
370.977	2553.91	0.209711
372.959	756.371	0.0621084
380.015	1531.34	0.125744
381.303	124.511	0.0102241
381.718	252.124	0.0207028
381.987	252.124	0.0207028
383.211	124.511	0.0102241
384.111	889.393	0.0730313
385.001	40.652	0.00333808
385.093	161.244	0.0132403
385.372	124.511	0.0102241
386.071	1267.21	0.104055
387.018	4376.79	0.359394
387.207	11.9846	0.0009841
388.009	1397.34	0.114741
390.075	124.511	0.0102241
391.071	490.011	0.0402366
391.174	143.167	0.011756
391.98	377.023	0.0309587
394.099	124.511	0.0102241
397.9	353.873	0.0290578
398.048	3278.57	0.269216
398.22	1261.11	0.103555
399.093	2292.36	0.188234
401.053	25587.1	2.10105
401.282	1034.69	0.0849625
401.48	37.5591	0.00308412
401.707	372.692	0.0306031
401.838	46.2334	0.00379639
401.998	734.814	0.0603383
402.129	2035.6	0.167151
402.886	303.807	0.0249468
403.08	2319.63	0.190474
403.395	1659.13	0.136237
406.67	1902.94	0.156258
408.079	507.736	0.0416921
410.027	889.604	0.0730486
411.048	1523.21	0.125076
411.786	184.661	0.0151632
412.018	10719.7	0.880236
412.29	777.205	0.0638192
412.414	81.8785	0.00672335
412.847	543.087	0.0445949
413.035	723.497	0.059409
414	486.346	0.0399357
414.109	21.86	0.001795
414.975	1905.24	0.156446
415.899	169.043	0.0138807
416.05	835.09	0.0685723
416.964	1902.94	0.156258
417.879	124.511	0.0102241
419.077	249.023	0.0204482
420.641	252.124	0.0207028
422.856	592.812	0.048678
423.015	78.5094	0.0064467
424.078	9705.54	0.796958
424.359	1847.39	0.151696
425.235	4836.07	0.397108
427.908	378.186	0.0310542
429.078	249.023	0.0204482
429.983	506.571	0.0415964
430.435	106.102	0.00871246
430.582	79.4785	0.00652627
430.991	755.152	0.0620083
431.131	1389.33	0.114083
432.077	168.976	0.0138753
432.176	9.3026	0.00076387
432.942	45.279	0.00371803
433.084	2012.61	0.165263
433.295	607.648	0.0498962
433.645	756.371	0.0621084
434.44	1647.72	0.1353
439.044	1145.02	0.0940216
440.067	18039.9	1.48133
440.306	20.1284	0.00165282
441.091	759.857	0.0623946
442.087	1523.21	0.125076
442.645	113.272	0.00930119
442.833	362.123	0.0297353
443.056	114.435	0.00939668
444.104	41281	3.38974
444.42	144.6	0.0118736
444.518	178.083	0.014623
444.863	224.639	0.0184459
445.082	4002.08	0.328626
445.939	889.604	0.0730486
446.918	630.309	0.051757
447.203	1015.47	0.0833841
448.061	252.124	0.0207028
449.067	701696	57.6188
449.507	4092.18	0.336024
449.818	448.578	0.0368344
450.064	123815	10.1669
450.379	420.158	0.0345007
450.615	396.528	0.0325603
451.069	18987.5	1.55913
451.338	904.109	0.0742397
451.566	1817.34	0.149228
452.015	793.963	0.0651952
452.139	622.009	0.0510755
452.358	2127.28	0.174679
452.629	743.201	0.061027
453.827	124.509	0.0102239
454.066	543.791	0.0446527
454.208	1438.31	0.118105
454.342	43.5815	0.00357863
455.195	3951.99	0.324512
455.578	252.124	0.0207028
456.143	1135.72	0.0932581
456.632	252.124	0.0207028
457.065	633.604	0.0520276
457.647	3057.39	0.251054
458.006	323.565	0.0265691
458.13	1720.24	0.141255
459.031	762.938	0.0626477
459.372	1015.47	0.083384
460.037	124.511	0.0102241
460.936	252.124	0.0207028
462.046	252.124	0.0207028
462.538	1644.91	0.135069
463.081	547206	44.9331
463.35	5000.64	0.410621
463.739	2115.32	0.173697
464.094	127248	10.4488
464.399	3914.32	0.321419
464.752	112	0.00919677
465.129	19038.3	1.5633
465.419	4212.79	0.345928
465.688	309.442	0.0254094
465.827	24.9845	0.00205157
465.997	780.49	0.0640889
466.176	4117.7	0.338119
467.057	124.511	0.0102241
469.086	875.533	0.0718932
469.226	998.373	0.08198
469.503	882.334	0.0724517
469.973	192.257	0.0157869
470.113	178.659	0.0146703
470.304	167.242	0.0137329
470.944	186.927	0.0153492
471.065	10.1086	0.000830057
471.183	167.671	0.0137681
471.516	263.526	0.0216391
471.64	36.0621	0.0029612
472.089	563365	46.26
472.384	3230.79	0.265292
472.668	1006.04	0.0826094
473.089	153697	12.6206
473.478	323.586	0.0265708
473.734	55.4569	0.00455377
474.091	36271.3	2.97837
474.453	1092.57	0.0897146
474.678	2298	0.188697
475.112	2870.05	0.23567
475.394	2165.32	0.177803
477.034	2667.33	0.219025
477.475	882.433	0.0724599
478.019	1016.44	0.0834634
481.145	252.124	0.0207028
482.078	882.433	0.0724599
482.392	124.511	0.0102241
483.127	1267.21	0.104055
484.258	1230	0.101
484.473	589.903	0.0484391
484.888	525.338	0.0431375
485.056	369.556	0.0303456
485.625	242.268	0.0198936
486.106	1.21782e+06	100
486.39	7956.53	0.65334
486.601	721.425	0.0592389
487.116	408695	33.5595
487.414	6056.77	0.497343
487.785	801.554	0.0658185
488.113	55590.5	4.56474
488.548	5849.62	0.480334
488.841	1477.14	0.121293
489.061	2363.32	0.194061
489.249	188.359	0.0154668
489.351	17.9292	0.00147223
489.809	251.736	0.020671
490.095	378.186	0.0310542
490.667	378.186	0.0310542
491.141	3445.06	0.282887
491.564	507.736	0.0416921
492.455	124.511	0.0102241
496.72	249.023	0.0204482
497.055	1651.21	0.135587
497.949	124.511	0.0102241
499.821	124.511	0.0102241
500.315	378.186	0.0310542
502.019	172.503	0.0141648
502.204	2215.8	0.181947
503.048	46.0771	0.00378356
503.152	90.2174	0.00740808
503.276	22.1348	0.00181757
504.003	73.5159	0.00603666
504.116	401.067	0.0329331
504.45	1397.28	0.114736
505.217	3055.24	0.250877
505.618	1015.47	0.083384
505.947	208.063	0.0170848
506.077	295.793	0.0242887
506.879	124.511	0.0102241
511.179	635.736	0.0522026
513.05	124.511	0.0102241
513.478	633.023	0.0519798
515.028	251.736	0.020671
516.11	756.371	0.0621084
517.037	124.511	0.0102241
517.374	889.604	0.0730486
518.134	124.511	0.0102241
521.462	1523.21	0.125076
522.14	124.511	0.0102241
523.231	630.31	0.051757
530.196	1523.21	0.125076
531.044	890.323	0.0731077
531.179	23.4875	0.00192864
532.211	124.511	0.0102241
533.211	378.186	0.0310542
536.135	1475.53	0.121162
536.328	78.5088	0.00644664
537.137	882.433	0.0724599
538.121	251.349	0.0206392
540.08	124.511	0.0102241
541.068	1015.47	0.0833841
542.176	2547.41	0.209177
543.22	251.349	0.0206392
544.679	124.511	0.0102241
545.001	124.511	0.0102241
546.158	51559.6	4.23375
546.521	1226.18	0.100686
546.752	123.018	0.0101015
546.897	717.488	0.0589155
547.136	12328.8	1.01237
547.445	39.7111	0.00326082
547.698	189.094	0.0155272
548.007	124.511	0.0102241
548.355	3733.49	0.306571
548.548	607.122	0.049853
551.18	761.604	0.0625381
552.111	1397.88	0.114785
553.152	889.019	0.0730006
556.479	124.511	0.0102241
558.132	2546.14	0.209073
559.918	378.186	0.0310542
560.223	124.511	0.0102241
561.121	124.511	0.0102241
562.1	478.471	0.039289
562.304	188.946	0.015515
564.177	756.371	0.0621084
565.126	635.736	0.0522026
567.065	124.511	0.0102241
568.146	756.371	0.0621084
569.241	252.124	0.0207028
570.05	249.023	0.0204482
571.115	2818.77	0.231459
571.343	1089.8	0.0894878
572.084	200.394	0.0164551
572.247	1757.61	0.144323
573.136	630.31	0.051757
573.943	192.246	0.015786
574.227	7220.87	0.592932
574.494	1758	0.144356
574.816	252.058	0.0206974
575.179	1396.36	0.11466
576.294	3957.99	0.325005
577.075	252.124	0.0207028
578.214	378.186	0.0310542
578.593	756.371	0.0621084
581.294	504.248	0.0414056
584.13	504.248	0.0414056
585.415	378.379	0.0310701
585.685	478.087	0.0392575
586.179	2679.57	0.22003
586.936	245.903	0.020192
587.2	1383.37	0.113593
587.375	29.6996	0.00243874
587.632	239.031	0.0196278
588.152	3823.3	0.313946
588.537	123.153	0.0101125
588.76	114.435	0.00939667
589.169	632.439	0.0519319
590.13	1905.08	0.156433
594.092	275.16	0.0225944
594.22	154.996	0.0127273
594.737	124.511	0.0102241
595.15	378.186	0.0310542
596.282	1649.08	0.135412
597.063	124.511	0.0102241
600.207	21993.1	1.80593
600.523	396.687	0.0325734
600.798	2790.78	0.229161
601.194	7122.42	0.584848
601.426	502.795	0.0412864
602.161	63045.9	5.17693
602.449	1474.9	0.121109
602.595	873.545	0.07173
602.905	633.793	0.0520431
603.172	36342.7	2.98423
603.641	35.2886	0.00289768
603.813	1415.16	0.116204
604.164	4348.32	0.357057
605.321	1643.6	0.134962
605.635	831.615	0.068287
607.115	1269.34	0.10423
607.489	124.511	0.0102241
610.124	379.736	0.0311815
610.712	378.186	0.0310542
613.12	883.402	0.0725394
613.816	249.023	0.0204482
616.165	756.371	0.0621084
616.564	438.48	0.0360052
616.732	25.905	0.00212715
619.304	2043.34	0.167786
620.189	1088.82	0.0894071
620.387	27.3003	0.00224173
620.725	1015.47	0.0833841
621.177	635.736	0.0522026
621.582	1395.21	0.114566
622.029	378.186	0.0310542
623.526	124.511	0.0102241
624.587	124.511	0.0102241
625.213	31181.2	2.5604
625.587	348.593	0.0286242
625.778	316.005	0.0259483
626.183	10182.9	0.836154
626.494	2904.53	0.238502
626.796	851.846	0.0699482
627.169	3817.08	0.313434
627.819	237.498	0.0195018
628.187	3413.45	0.280291
629.107	378.186	0.0310542
629.59	249.023	0.0204482
630.18	2290.37	0.188071
630.916	112.109	0.0092057
631.14	725.753	0.0595943
631.486	378.186	0.0310542
632.561	1015.47	0.0833841
634.091	66.2128	0.00543698
634.248	258.436	0.0212212
635.227	756.371	0.0621084
637.077	1523.21	0.125076
638.509	1260.62	0.103514
641.221	633.604	0.0520276
644.142	562.547	0.0461928
644.349	1665.16	0.136732
644.577	78.4365	0.00644071
645.029	22.5551	0.00185208
645.21	2030.11	0.1667
645.375	114.574	0.00940811
645.739	124.511	0.0102241
646.203	337.946	0.02775
646.325	29.986	0.00246226
646.458	81.5359	0.00669521
647.105	151.66	0.0124534
647.26	373.895	0.0307019
647.601	378.169	0.0310529
649.231	504.248	0.0414056
650.916	1055.44	0.0866664
651.146	397.951	0.0326772
651.275	79.7768	0.00655077
651.968	124.511	0.0102241
652.555	112.109	0.00920571
652.775	476.73	0.0391461
654.231	633.604	0.0520276
656.064	504.248	0.0414056
657.372	124.511	0.0102241
657.917	250.573	0.0205755
658.167	114.435	0.00939668
659.202	761.604	0.0625381
659.817	124.511	0.0102241
660.16	157.587	0.0129401
660.3	22.6778	0.00186216
661.258	1139.21	0.0935446
662.209	2524.6	0.207304
662.546	1295.65	0.10639
663.192	3180.63	0.261173
663.8	626.346	0.0514316
664.385	1269.92	0.104278
664.966	60.7388	0.00498749
665.18	651.1	0.0534642
665.411	742.685	0.0609846
667.224	252.278	0.0207155
669.151	630.695	0.0517887
670.847	239.138	0.0196365
671.142	603.992	0.049596
672.754	378.417	0.0310732
673.421	124.588	0.0102304
674.475	378.417	0.0310732
675.229	635.037	0.0521452
675.898	193.51	0.0158898
676.197	78171.2	6.41893
676.676	1960.01	0.160944
677.234	41790.3	3.43156
677.643	165.148	0.0135609
678	3354.1	0.275417
678.216	2335.5	0.191776
678.589	153.194	0.0125793
678.999	1895.66	0.155659
679.242	202.934	0.0166637
681.368	1450.94	0.119142
681.591	629.077	0.0516558
682.087	124.588	0.0102304
684.198	378.288	0.0310626
684.547	118	0.00968943
686.32	1015.94	0.0834222
688.307	249.176	0.0204608
689.135	252.278	0.0207155
690.185	2913.23	0.239216
690.601	384.494	0.0315722
690.815	889.538	0.0730432
691.292	124.588	0.0102304
692.107	635.968	0.0522216
692.831	124.588	0.0102304
693.304	303.106	0.0248891
693.511	18.5127	0.00152014
694.231	13339.6	1.09536
694.828	403.406	0.0331252
695.184	6636.62	0.544958
695.559	241.214	0.0198069
695.947	115.519	0.00948566
696.25	864.99	0.0710275
697.352	378.417	0.0310732
698.529	379.658	0.0311751
699.24	132613	10.8893
699.733	3833.49	0.314782
700.202	44639.8	3.66554
700.672	3830.27	0.314518
701.025	789.644	0.0648406
701.26	7503.29	0.616122
701.598	561.701	0.0461233
702.176	692.815	0.0568896
702.519	429.011	0.0352276
703.43	630.695	0.0517887
705.168	252.278	0.0207155
707.044	1143.94	0.0939327
708.245	4073.27	0.334471
708.797	378.417	0.0310732
709.229	447.265	0.0367266
709.38	74.4779	0.00611565
710.096	52.4029	0.00430299
710.326	1042.2	0.0855788
711.213	378.417	0.0310732
711.722	251.968	0.02069
716.293	507.968	0.0417111
717.389	1587.47	0.130353
717.718	2224.47	0.182659
721.033	1561.15	0.128192
721.241	65.9231	0.00541319
723.018	189.536	0.0155635
723.186	49.8312	0.00409182
724.274	3183.63	0.261419
724.72	504.556	0.041431
726.152	505.021	0.0414691
727.334	124.588	0.0102304
729.272	12.3035	0.00101028
729.457	495.49	0.0406865
730.526	124.588	0.0102304
731.666	761.951	0.0625666
733.042	1015.94	0.0834222
735.73	630.695	0.0517887
737.037	378.417	0.0310732
738.912	1009.11	0.0828619
739.439	378.417	0.0310732
741.188	378.417	0.0310732
743.219	606.433	0.0497965
743.547	339.776	0.0279003
748.123	847.144	0.0695621
748.387	59.4022	0.00487773
749.34	252.278	0.0207155
754.918	1246.97	0.102393
755.261	971.904	0.0798066
758.198	504.556	0.041431
762.79	504.556	0.041431
764.146	889.951	0.0730772
765.738	507.037	0.0416347
767.358	1015.94	0.0834222
768.342	889.951	0.0730772
768.907	124.588	0.0102304
770.998	378.417	0.0310732
772.177	1787.65	0.14679
772.589	243.325	0.0199803
773.227	504.556	0.041431
773.647	293.679	0.0241151
773.906	771.222	0.0633279
774.377	252.278	0.0207155
778.348	378.417	0.0310732
779.113	260.088	0.0213568
779.367	1420.82	0.116669
780.045	377.952	0.031035
781.471	124.588	0.0102304
784.419	1141.92	0.0937672
785.34	378.417	0.0310732
786.269	1711.25	0.140517
786.517	676.466	0.0555471
787.195	124.588	0.0102304
788.146	504.556	0.041431
790.849	1777.89	0.145989
791.345	1015.94	0.0834222
792.134	28.4473	0.00233591
792.31	190.676	0.0156571
793.375	1387.53	0.113935
795.399	124.588	0.0102304
795.962	378.417	0.0310732
797.441	249.176	0.0204608
799.119	761.951	0.0625666
800.654	635.968	0.0522216
801.125	252.278	0.0207155
802.963	100.636	0.00826357
803.243	663.784	0.0545057
803.808	249.176	0.0204608
806.235	2426.36	0.199237
806.469	1198.36	0.0984017
806.74	282.842	0.0232252
807.333	8399.16	0.689686
807.758	114.553	0.00940636
808.032	19.6344	0.00161225
808.255	1242.82	0.102052
808.585	214.506	0.0176139
810.337	505.486	0.0415073
812.262	124.588	0.0102304
813.899	103.117	0.00846732
814.178	427.783	0.0351269
815.068	276.813	0.0227301
815.348	1931.63	0.158614
816.169	48.0691	0.00394713
816.319	88.4107	0.00725973
816.883	977.091	0.0802326
817.223	1182.8	0.0971239
819.971	1145.79	0.0940854
820.412	937.584	0.0769885
820.687	1644.9	0.135069
822.451	378.417	0.0310732
825.096	756.834	0.0621464
829.215	378.417	0.0310732
830.377	252.278	0.0207155
832.364	252.278	0.0207155
834.201	1652.64	0.135704
835.751	1269.92	0.104278
836.593	124.588	0.0102304
837.17	378.417	0.0310732
839.233	635.655	0.0521959
840.283	124.588	0.0102304
841.282	124.588	0.0102304
842.465	252.278	0.0207155
847.455	1015.94	0.0834222
848.342	1659.65	0.13628
849.328	124.588	0.0102304
850.294	1906.96	0.156588
851.224	887.935	0.0729116
852.297	1398.35	0.114824
853.428	756.834	0.0621464
857.176	249.176	0.0204608
860.255	252.278	0.0207155
861.451	35.4761	0.00291307
861.67	1050.86	0.0862897
862.293	1108.61	0.0910321
862.665	572.941	0.0470463
863.677	124.588	0.0102304
864.356	35685.3	2.93025
865.286	24445	2.00727
865.75	93.3766	0.0076675
866.254	9430.78	0.774396
866.905	601.337	0.049378
867.32	950.723	0.0780674
868.418	2930.96	0.240672
869.4	617.361	0.0506938
869.875	204.495	0.0167918
870.09	373.77	0.0306916
872.222	507.347	0.0416602
873.478	378.417	0.0310732
876.377	379.037	0.0311241
876.934	378.417	0.0310732
879.235	124.588	0.0102304
879.831	488.894	0.0401449
880.303	2346.9	0.192713
880.615	54.6858	0.00449045
881.298	1396.67	0.114686
882.119	153.982	0.012644
882.341	1274.79	0.104678
882.984	249.176	0.0204608
883.394	249.176	0.0204608
884.131	493.817	0.0405492
884.436	1088.39	0.0893715
884.772	469.613	0.0385617
885.423	630.695	0.0517887
894.16	825.679	0.0677995
894.493	2767.55	0.227254
895.811	630.695	0.0517887
896.277	168.115	0.0138046
896.569	1516.11	0.124493
897.201	124.588	0.0102304
898.232	201.659	0.0165589
898.456	183.899	0.0151006
898.841	286.965	0.0235637
899.2	677.82	0.0556583
899.399	183.648	0.01508
900.401	2931.56	0.240721
900.872	342.779	0.0281468
901.201	155.751	0.0127893
901.388	323.214	0.0265403
902.494	2165.44	0.177813
903.327	1147.32	0.0942103
904.106	189.536	0.0155635
904.294	49.8312	0.00409182
904.793	859.384	0.0705672
905.101	60.2885	0.00495051
905.699	252.278	0.0207155
906.421	378.288	0.0310626
906.823	89.1651	0.00732168
907.099	401.09	0.032935
907.402	776.836	0.0637888
908.154	504.556	0.041431
909.197	378.417	0.0310732
909.937	379.963	0.0312002
910.411	930.615	0.0764162
910.633	57.9029	0.00475462
910.854	32.9725	0.00270749
911.479	504.456	0.0414228
912.343	1086001	89.1755
912.902	6628.32	0.544276
913.327	728561	59.8248
913.898	10129.6	0.831778
914.34	306301	25.1515
914.877	5643.21	0.463384
915.336	41218.1	3.38457
915.795	2358.16	0.193637
916.316	5184.15	0.42569
916.944	4929.23	0.404757
917.768	358.205	0.0294135
918.007	175.212	0.0143873
918.262	755.866	0.062067
918.81	885.454	0.0727079
919.453	124.588	0.0102304
920.241	507.037	0.0416347
921.235	5791.06	0.475525
922.387	2125.38	0.174523
922.69	886.209	0.0727699
923.396	2292.84	0.188273
924.148	75.7724	0.00622195
924.323	16.7213	0.00137304
925.499	378.417	0.0310732
926.062	1004.46	0.0824799
926.444	605.388	0.0497106
928.297	8127.91	0.667413
928.748	8.48083	0.000696392
929.426	6632.42	0.544612
930.248	42.8806	0.00352108
930.493	659.788	0.0541776
931.067	68.4711	0.00562241
931.311	2507.18	0.205874
932.227	1620.53	0.133067
932.523	940.85	0.0772566
932.832	498.867	0.0409638
934.02	889.951	0.0730772
934.661	124.586	0.0102303
935.374	131639	10.8094
935.903	2496.33	0.204982
936.354	123809	10.1664
937.315	64000.7	5.25533
937.805	189.653	0.0155731
938.106	1815.53	0.14908
938.351	574.898	0.047207
938.821	284.753	0.0233821
939.385	1121.8	0.0921152
939.81	479.627	0.039384
940.147	74.4594	0.00611414
940.404	304.823	0.0250301
941.254	504.556	0.041431
941.941	124.588	0.0102304
942.633	378.417	0.0310732
943.352	1648.36	0.135353
943.739	98.0709	0.00805296
945.151	124.588	0.0102304
946.122	430.321	0.0353352
946.406	205.268	0.0168553
947.571	252.278	0.0207155
951.349	1910.98	0.156917
952.246	378.417	0.0310732
952.791	249.176	0.0204608
954.068	124.588	0.0102304
955.664	507.968	0.0417111
956.108	243.325	0.0199803
957.216	2287.19	0.187809
960.554	630.695	0.0517887
961.579	378.417	0.0310732
962.087	337.405	0.0277056
962.355	58.5162	0.00480498
963.4	504.556	0.041431
963.882	124.588	0.0102304
965.2	41.7067	0.00342469
965.401	134.338	0.011031
966.169	634.724	0.0521195
967.579	378.417	0.0310732
970.22	504.556	0.041431
973.71	124.588	0.0102304
974.312	239.615	0.0196757
974.53	61.5242	0.00505198
978.014	124.588	0.0102304
979.473	378.417	0.0310732
980.656	252.278	0.0207155
983.102	252.278	0.0207155
984.583	378.417	0.0310732
986.237	504.556	0.041431
987.59	763.968	0.0627322
990.355	630.695	0.0517887
993.707	761.951	0.0625666
995.562	252.278	0.0207155
1000.38	1269.92	0.104278
1002.05	378.417	0.0310732
1004.77	124.588	0.0102304
1005.39	124.588	0.0102304
1006.13	252.278	0.0207155
1006.83	504.556	0.041431
1007.46	233.519	0.0191751
1007.82	863.439	0.0709002
1013.32	252.278	0.0207155
1013.86	1269.92	0.104278
1017.13	482.141	0.0395904
1017.37	105.783	0.00868622
1018.89	1119.21	0.0919021
1019.23	96.9853	0.00796382
1021.47	2036.6	0.167233
1022.2	763.968	0.0627322
1023.66	630.695	0.0517887
1027.26	504.556	0.041431
1031.44	124.588	0.0102304
1033.05	338.947	0.0278322
1033.31	646.718	0.0531044
1033.65	96.9839	0.0079637
1034.42	1273.48	0.10457
1035.35	1017.79	0.0835749
1035.88	2148.97	0.17646
1036.6	1521.89	0.124968
1040.31	124.588	0.0102304
1041.64	124.588	0.0102304
1046.33	378.417	0.0310732
1047.25	507.968	0.0417111
1048.34	504.556	0.041431
1051.67	124.587	0.0102303
1052.1	158.243	0.0129939
1052.35	881.803	0.0724081
1053.29	1785.26	0.146595
1054.42	378.417	0.0310732
1055.41	2031.87	0.166844
1056.31	236.311	0.0194043
1056.63	96.9855	0.00796383
1063.38	882.973	0.0725042
1064.3	1400.98	0.11504
1065.42	51935.6	4.26462
1066.06	2146.81	0.176282
1066.41	20202.1	1.65887
1067.01	1975.14	0.162186
1067.44	11391.1	0.935369
1067.99	1878.11	0.154219
1068.48	3231.82	0.265377
1068.99	101.021	0.00829518
1069.36	1230.05	0.101004
1069.6	67.6266	0.00555307
1072.18	124.588	0.0102304
1073.7	504.556	0.041431
1075.51	1649.89	0.135478
1076.5	404.527	0.0332172
1076.71	27.1048	0.00222568
1078.56	252.278	0.0207155
1081.39	504.556	0.041431
1083.05	378.417	0.0310732
1083.56	124.588	0.0102304
1085.38	124.588	0.0102304
1087.55	378.417	0.0310732
1088.14	249.176	0.0204608
1089.19	1090.57	0.0895507
1089.49	446.618	0.0366735
1090.05	504.556	0.041431
1092.85	1783.31	0.146434
1093.74	1395.9	0.114623
1094.5	2805.13	0.23034
1098.16	124.588	0.0102304
1100.81	504.556	0.041431
1102.81	120.401	0.00988657
1103.21	729.976	0.059941
1106.57	252.278	0.0207155
1107.91	630.695	0.0517887
1108.61	124.588	0.0102304
1109.13	192.809	0.0158323
1109.5	256.574	0.0210682
1110.41	249.176	0.0204608
1111.29	124.588	0.0102304
1112.02	85.1258	0.00698999
1112.31	422.823	0.0347195
1115.47	124.588	0.0102304
1122.49	761.483	0.0625282
1123.63	756.834	0.0621464
1125.74	1751.49	0.143821
1126.12	95.8981	0.00787455
1127.36	55.1911	0.00453195
1127.75	3486.16	0.286261
1128.47	505.486	0.0415073
1130.32	189.162	0.0155328
1130.54	541.879	0.0444957
1133.26	758.074	0.0622483
1136.1	504.556	0.041431
1138.27	251.658	0.0206645
1138.95	2225.65	0.182756
1139.48	264727	21.7377
1140	450.29	0.0369749
1140.47	303745	24.9416
1141.03	1531.41	0.12575
1141.5	130694	10.7318
1142.06	91.7665	0.00753528
1142.45	32680.9	2.68355
1143.34	4474.83	0.367445
1143.77	306.352	0.0251557
1144.92	49.835	0.00409213
1145.17	407.321	0.0334467
1146.42	163.803	0.0134505
1146.65	14.5737	0.0011967
1146.87	55.9479	0.00459409
1148.52	163.803	0.0134505
1148.75	16.1876	0.00132923
1150.7	1018.41	0.0836256
1152.29	761.951	0.0625666
1153.33	119.005	0.00977196
1153.73	724.125	0.0594606
1155.16	100.635	0.00826352
1155.51	909.838	0.0747101
1156	1041.55	0.0855258
1156.29	755.88	0.0620681
1157.58	7384.1	0.606336
1158.05	29.6258	0.00243269
1158.4	1795.36	0.147424
1158.72	2396.54	0.196789
1159.2	261.1	0.0214399
1159.48	1747.52	0.143495
1160.05	79.4449	0.00652351
1160.29	55.948	0.00459409
1161.38	1017.95	0.0835877
1165.98	378.417	0.0310732
1167.49	87.297	0.00716828
1167.76	186.732	0.0153332
1168.19	118	0.00968943
1170.5	378.417	0.0310732
1172.52	507.657	0.0416856
1173.48	2071.11	0.170067
1173.94	511.679	0.0420159
1174.32	95.899	0.00787462
1175.92	298.614	0.0245203
1176.27	1024.68	0.0841406
1176.82	362.062	0.0297302
1177.77	252.278	0.0207155
1179.34	378.417	0.0310732
1180.12	124.588	0.0102304
1181.55	882.973	0.0725042
1188.54	377.02	0.0309585
1189.11	294.053	0.0241457
1189.36	32.5937	0.00267639
1190.75	124.639	0.0102346
1193.86	252.381	0.0207239
1195.66	1270.3	0.104309
1197.88	630.952	0.0518098
1199.48	102.245	0.00839574
1199.92	1292.74	0.106152
1200.24	42.1282	0.0034593
1201.01	252.381	0.0207239
1201.83	124.639	0.0102346
1202.85	1261.9	0.10362
1204.78	124.639	0.0102346
1205.95	504.761	0.0414478
1206.91	252.381	0.0207239
1208.83	242.674	0.0199268
1209.29	196.84	0.0161633
1209.69	737.877	0.0605898
1210.03	14.0228	0.00115147
1211.3	1014.69	0.0833198
1212.24	110.956	0.009111
1212.72	1346.14	0.110536
1213.61	2291.15	0.188135
1214.76	124.639	0.0102346
1215.7	247.069	0.0202877
1215.99	103.319	0.0084839
1216.65	378.571	0.0310859
1217.99	504.762	0.0414478
1218.66	1376.2	0.113005
1219.23	226.507	0.0185994
1219.97	508.122	0.0417238
1222.11	320.939	0.0263535
1222.49	85.1974	0.00699587
1222.72	284.845	0.0233897
1223.26	119.855	0.00984175
1224.35	52.1614	0.00428317
1224.6	263.082	0.0216026
1224.87	36.7037	0.00301387
1225.09	291.909	0.0239697
1226.14	928.528	0.0762448
1226.43	93.1026	0.007645
1229.55	504.761	0.0414478
1232.46	889.404	0.0730322
1233.21	630.952	0.0518098
1237.73	1778.43	0.146033
1238.95	504.761	0.0414478
1239.66	124.639	0.0102346
1241.4	1650.43	0.135523
1242.05	124.639	0.0102346
1244.99	412.202	0.0338475
1245.37	172.978	0.0142038
1245.63	127.032	0.0104311
1246.42	632.503	0.0519371
1247.01	491.035	0.0403207
1248.56	378.571	0.0310859
1249.47	890.183	0.0730962
1250.82	252.381	0.0207239
1252.37	252.381	0.0207239
1255.01	477.094	0.039176
1255.46	450.429	0.0369864
1256.05	124.639	0.0102346
1256.74	633.795	0.0520433
1257.41	504.761	0.0414478
1258.55	1135.71	0.0932576
1259.51	124.639	0.0102346
1261.33	1136.51	0.0933234
1262.14	491.035	0.0403207
1263.01	1522.43	0.125012
1265.49	252.381	0.0207239
1267.27	809.418	0.0664643
1267.69	340.963	0.0279977
1268.61	101.083	0.00830029
1269.06	1479.01	0.121447
1269.8	249.278	0.0204692
1270.46	378.571	0.0310859
1271.4	1144.89	0.0940108
1272.01	119.855	0.00984175
1272.81	222.919	0.0183047
1273.22	184.215	0.0151266
1274.66	378.571	0.0310859
1276.36	378.571	0.0310859
1276.97	233.397	0.0191651
1277.47	600.164	0.0492816
1278.37	54.6175	0.00448485
1278.63	36.9852	0.00303699
1279.6	1650.43	0.135523
1283.46	310.19	0.0254708
1283.81	42.2559	0.00346979
1284.49	762.183	0.0625856
1286.26	124.639	0.0102346
1290.19	505.02	0.041469
1292.4	124.639	0.0102346
1293.69	43.6892	0.00358748
1293.96	110.545	0.00907727
1295.17	124.639	0.0102346
1298.23	124.639	0.0102346
1300.96	890.183	0.0730962
1302.1	252.381	0.0207239
1303.03	124.639	0.0102346
1304.63	252.381	0.0207239
1305.56	124.639	0.0102346
1306.52	251.814	0.0206774
1306.85	165.502	0.01359
1307.12	248.082	0.0203709
1307.88	634.183	0.0520751
1309.46	1964.81	0.161338
1309.91	287.529	0.02361
1311.8	305.56	0.0250906
1312.2	245.906	0.0201923
1312.46	32.5937	0.00267639
1314.62	630.952	0.0518098
1315.69	252.381	0.0207239
1316.41	1524.37	0.125171
1318.29	890.183	0.0730962
1321.92	123.217	0.0101178
1322.42	119.855	0.00984175
1323.43	623.324	0.0511834
1323.95	226.507	0.0185994
1326.01	508.122	0.0417238
1326.89	124.639	0.0102346
1328.34	75.7945	0.00622376
1328.6	164.288	0.0134903
1329.1	690.867	0.0567297
1329.68	484.065	0.0397483
1330.26	394.669	0.0324077
1330.79	317.779	0.026094
1331.58	889.02	0.0730007
1333.14	378.571	0.0310859
1334.81	1649.26	0.135427
1335.59	883.333	0.0725337
1336.91	124.639	0.0102346
1337.72	1523.68	0.125115
1339.17	341.356	0.02803
1339.66	1407.99	0.115615
1340.57	377.796	0.0310222
1341.45	462.487	0.0379765
1341.76	302.35	0.024827
1342.5	124.639	0.0102346
1343.39	3818.72	0.313569
1344.69	249.278	0.0204692
1345.68	504.244	0.0414053
1347.87	163.245	0.0134047
1348.28	1609.89	0.132194
1348.88	1531.96	0.125795
1349.58	288.064	0.023654
1350.49	378.571	0.0310859
1367.9	124.639	0.0102346
1399.21	124.639	0.0102346
1428.48	124.639	0.0102346
1736.1	124.639	0.0102346
1770.19	124.639	0.0102346
1856.58	124.676	0.0102376
1888.43	124.676	0.0102376
2122.87	124.676	0.0102376
2128.96	124.676	0.0102376
2309.87	124.676	0.0102376
2658.89	124.676	0.0102376
2856.21	124.703	0.0102398
3045.87	124.703	0.0102398
3244.64	124.703	0.0102398
3426.33	124.703	0.0102398
3678.76	124.724	0.0102416
3871.63	124.724	0.0102416
4090.77	124.724	0.0102416
4111.43	124.724	0.0102416
4231.12	124.724	0.0102416
1375_449
#449.07
m/z	intensity
130.396	124.383	3.3763
137.909	124.383	3.3763
138.449	124.383	3.3763
162.179	124.383	3.3763
176.275	124.383	3.3763
208.148	124.383	3.3763
209.875	124.383	3.3763
212.806	369.237	10.0227
212.904	486.708	13.2114
220.229	124.383	3.3763
225.405	124.383	3.3763
258.957	3684.01	100
259.767	503.733	13.6735
275.626	124.383	3.3763
298.579	124.511	3.37978
387.223	124.511	3.37978
392.277	124.511	3.37978
394.304	124.511	3.37978
437.899	124.511	3.37978
490.902	124.511	3.37978
496.361	124.511	3.37978
513.284	124.511	3.37978
577.917	124.511	3.37978
619.947	124.511	3.37978
622.924	124.511	3.37978
674.583	124.588	3.38187
677.627	124.588	3.38187
688.909	124.588	3.38187
699.556	124.588	3.38187
713.561	124.588	3.38187
724.056	124.588	3.38187
751.589	124.588	3.38187
770.213	124.588	3.38187
792.681	124.588	3.38187
817.08	124.588	3.38187
843.782	124.588	3.38187
886.776	124.588	3.38187
907.134	124.588	3.38187
914.411	124.588	3.38187
987.77	124.588	3.38187
1000.44	124.588	3.38187
1026.47	124.588	3.38187
1032.62	124.588	3.38187
1155.24	124.588	3.38187
1222.86	124.639	3.38325
1344.56	124.639	3.38325
1452.62	124.639	3.38325
1550.27	124.639	3.38325
1594.85	124.639	3.38325
1715.26	124.639	3.38325
1865.1	124.676	3.38424
1965.65	124.676	3.38424
2132.78	124.676	3.38424
2231.14	124.676	3.38424
2239.01	124.676	3.38424
2373.83	124.676	3.38424
2376.96	124.676	3.38424
2677.45	124.703	3.38498
2841.44	124.703	3.38498
2860.63	124.703	3.38498
2894.88	124.703	3.38498
3788.77	124.724	3.38556
4330.36	124.724	3.38556
4385.47	124.724	3.38556
4612.97	124.724	3.38556
4647.58	124.724	3.38556
4711.28	124.724	3.38556
5015.7	124.741	3.38602
1375_463
#463.08
m/z	intensity
104.645	124.383	7.54879
112.943	124.383	7.54879
121.203	124.383	7.54879
124.416	503.733	30.5714
156.21	124.383	7.54879
167.827	124.383	7.54879
171.206	124.383	7.54879
172.772	124.383	7.54879
181.806	124.383	7.54879
198.905	1647.72	100
214.424	124.383	7.54879
242.311	124.383	7.54879
263.543	124.383	7.54879
294.19	124.511	7.55657
297.35	124.511	7.55657
300.267	124.511	7.55657
321.315	124.511	7.55657
356.888	124.511	7.55657
372.432	124.511	7.55657
435.979	124.511	7.55657
437.251	124.511	7.55657
440.715	124.511	7.55657
456.448	124.511	7.55657
466.71	124.511	7.55657
473.182	54.6002	3.31367
473.29	23.2205	1.40925
530.993	124.511	7.55657
541.976	124.511	7.55657
596.979	123.155	7.47424
597.203	114.435	6.94504
684.818	124.588	7.56123
694.555	124.588	7.56123
770.5	124.588	7.56123
784.491	124.588	7.56123
784.941	124.588	7.56123
889.445	124.588	7.56123
1073.19	124.588	7.56123
1132.37	124.588	7.56123
1168.04	124.588	7.56123
1273.57	124.639	7.56433
1292.45	124.639	7.56433
1315.33	124.639	7.56433
1333.8	124.639	7.56433
1574.87	124.639	7.56433
1759.19	124.639	7.56433
1812.22	124.639	7.56433
2134.21	124.676	7.56654
2155	124.676	7.56654
2156.02	124.676	7.56654
2177.77	124.676	7.56654
2404.19	124.676	7.56654
2593.63	124.676	7.56654
2716.93	124.703	7.5682
2845.05	124.703	7.5682
3159.14	124.703	7.5682
3224	124.703	7.5682
3248.5	124.703	7.5682
3310.7	124.703	7.5682
3592.84	124.703	7.5682
4145.67	124.724	7.56948
4165.13	124.724	7.56948
4200.63	124.724	7.56948
4340.34	124.724	7.56948
4550.17	124.724	7.56948
4726.19	124.724	7.56948
5196.86	124.741	7.57051
5896.29	124.741	7.57051
1375_472
#472.17
m/z	intensity
115.774	124.383	1.55966
147.975	1647.72	20.6611
148.792	1901.19	23.8394
148.925	4707.19	59.0244
159.246	124.383	1.55966
164.312	124.383	1.55966
169.748	503.733	6.3164
171.547	1007.47	12.6328
174.711	124.383	1.55966
175.334	124.383	1.55966
185.946	124.383	1.55966
187.932	503.733	6.3164
190.529	124.383	1.55966
193.945	377.8	4.7373
212.769	124.383	1.55966
217.139	633.024	7.93761
220.001	3059.07	38.3583
226.966	7110.43	89.159
228.035	124.383	1.55966
229.85	881.533	11.0537
235.971	1141.66	14.3155
236.865	1268.37	15.9044
237.366	763.349	9.57178
238.021	1014.7	12.7235
240.888	629.666	7.8955
242.487	124.383	1.55966
244.878	104.604	1.31165
244.967	1233.31	15.4648
245.074	232	2.9091
251.036	1521.08	19.0731
252	761.604	9.5499
267.826	445.565	5.58702
268.017	7975	100
268.995	21.0496	0.263945
269.1	986.111	12.365
270.236	504.248	6.32286
285.009	124.511	1.56127
288.234	124.511	1.56127
291.968	763.736	9.57663
301.847	504.248	6.32286
306.043	1015.47	12.7332
314.734	124.511	1.56127
315.064	1774.36	22.249
317.469	124.511	1.56127
324.957	763.736	9.57663
343.054	3444.36	43.1895
347.859	124.511	1.56127
348.233	504.248	6.32286
365.141	504.248	6.32286
386.032	378.186	4.74214
398.518	124.511	1.56127
399.056	77.1316	0.967168
399.179	1622.91	20.35
400.135	504.248	6.32286
446.51	124.511	1.56127
479.276	124.511	1.56127
487.249	124.511	1.56127
533.418	124.511	1.56127
557.082	124.588	1.56224
589.369	124.588	1.56224
622.193	124.588	1.56224
682.484	124.588	1.56224
843.042	124.588	1.56224
981.607	124.588	1.56224
1185.42	124.639	1.56288
1242.93	124.639	1.56288
1286.56	124.639	1.56288
1321.66	124.639	1.56288
1369.02	124.639	1.56288
1427.73	124.639	1.56288
1488.07	124.639	1.56288
1811.29	124.676	1.56333
2071.99	124.676	1.56333
2486.23	124.703	1.56367
2702	124.703	1.56367
2822.76	124.703	1.56367
3012.81	124.703	1.56367
3035.09	124.724	1.56394
4866.53	124.741	1.56415
1375_486
#486.1
m/z	intensity
101.347	124.383	1.52698
101.683	124.383	1.52698
103.813	124.383	1.52698
125.886	124.383	1.52698
127.891	124.383	1.52698
154.393	124.383	1.52698
160.986	889.024	10.914
161.667	124.383	1.52698
163.996	2155.07	26.4565
168.915	124.383	1.52698
187.81	1775.72	21.7994
187.947	755.596	9.27599
202.342	124.383	1.52698
207.816	293.976	3.60897
207.899	795.214	9.76235
212.494	124.383	1.52698
241.877	761.024	9.34263
251.85	629.666	7.73002
258.652	377.8	4.63801
258.983	8145.72	100
259.865	124.383	1.52698
260.023	251.866	3.09201
267.762	629.666	7.73002
281.625	124.383	1.52698
296.978	756.371	9.28551
319.404	124.511	1.52855
326.772	124.511	1.52855
328.976	3177.25	39.0052
330.002	378.186	4.64275
346.573	124.511	1.52855
360.933	124.511	1.52855
370.706	124.511	1.52855
404.146	124.511	1.52855
410.658	124.511	1.52855
412.026	378.186	4.64275
412.894	124.511	1.52855
414.097	252.124	3.09517
423.614	1008.5	12.3807
432.247	124.511	1.52855
442.814	124.511	1.52855
444.059	1783.65	21.8968
446.131	124.511	1.52855
465.916	124.511	1.52855
469.965	124.511	1.52855
472.308	124.511	1.52855
485.271	124.511	1.52855
553.612	124.511	1.52855
609.585	124.511	1.52855
692.227	124.588	1.52949
761.823	124.588	1.52949
828.938	124.588	1.52949
856.773	124.588	1.52949
862.867	124.588	1.52949
870.439	124.588	1.52949
1007.83	124.588	1.52949
1013.85	124.588	1.52949
1108.5	124.588	1.52949
1207.61	124.639	1.53012
1274.39	124.639	1.53012
1365.48	124.639	1.53012
1434.56	124.639	1.53012
1463.59	124.639	1.53012
1542.28	124.639	1.53012
1568	124.639	1.53012
1589.9	124.639	1.53012
1697.09	124.639	1.53012
1720.73	124.639	1.53012
1855.89	124.676	1.53057
1994.26	124.676	1.53057
2139.84	124.676	1.53057
2527.51	124.676	1.53057
3059.77	124.703	1.5309
3087.46	124.703	1.5309
3612.2	124.703	1.5309
3908.58	124.724	1.53116
4212.17	124.724	1.53116
4775.58	124.741	1.53137
5060.28	124.741	1.53137
5063.22	124.741	1.53137
1375_699
#699.36
m/z	intensity
105.09	124.383	0.356245
113.39	124.383	0.356245
125.05	1522.05	4.3593
148.596	124.383	0.356245
153.178	124.383	0.356245
156.305	124.383	0.356245
166.941	124.383	0.356245
170.948	1522.05	4.3593
177.897	124.383	0.356245
179.937	1647.72	4.71924
180.986	2283.07	6.53894
184.084	2660.1	7.61878
187.326	124.383	0.356245
192.969	1007.47	2.88548
193.832	631.703	1.80926
193.981	1199.24	3.43474
194.312	377.8	1.08206
194.949	629.666	1.80343
196.027	1902.9	5.45008
199.054	1396.37	3.99935
200.21	503.733	1.44274
202.76	124.383	0.356245
203.955	248.766	0.712491
204.972	763.349	2.18631
205.96	635.349	1.8197
210.426	1394.05	3.99269
210.981	124.383	0.356245
212.937	91.0161	0.260679
213.017	238.677	0.683595
213.968	2554.82	7.31726
218.845	755.211	2.163
218.984	581.402	1.66519
220.033	889.024	2.54625
220.973	377.8	1.08206
222.017	503.733	1.44274
226.91	601.964	1.72408
227.009	162.381	0.465076
227.298	251.866	0.72137
227.984	3571.18	10.2282
228.973	2158.94	6.18341
229.649	124.383	0.356245
234.089	124.383	0.356245
235.718	377.796	1.08204
236.001	5991.42	17.16
244.988	306.024	0.876483
245.068	1680.27	4.81245
245.976	252.124	0.722107
246.976	124.511	0.356613
247.996	504.248	1.44421
249.994	9396.7	26.9131
250.987	1631.05	4.67149
251.158	1699.95	4.86881
251.951	1785.01	5.11246
258.212	124.511	0.356613
259.005	1269.34	3.63551
265.983	147.686	0.422987
266.079	1235.13	3.53755
266.991	124.511	0.356613
268.036	12109.3	34.6821
268.423	378.186	1.08316
268.719	124.511	0.356613
269.021	124.511	0.356613
283.036	124.511	0.356613
287.028	763.736	2.18741
292.027	124.511	0.356613
292.989	635.736	1.82081
296.023	249.023	0.713226
296.917	378.186	1.08316
297.506	249.023	0.713226
304.05	378.186	1.08316
307.026	2410.68	6.90442
309.952	378.186	1.08316
315.062	6894.18	19.7456
315.764	252.123	0.722105
316.022	2166.69	6.2056
316.315	252.124	0.722107
317.069	630.31	1.80527
319.99	124.511	0.356613
330.049	1395.21	3.99601
348.006	889.604	2.54791
350.048	889.604	2.54791
351.078	1781.87	5.10346
351.875	889.604	2.54791
353.032	756.371	2.16632
366.051	124.511	0.356613
370.13	378.186	1.08316
379.995	124.511	0.356613
397.35	124.511	0.356613
397.963	194.907	0.558232
398.128	967.349	2.77058
398.362	1372.03	3.92962
399.24	504.248	1.44421
401.151	378.186	1.08316
418.115	124.511	0.356613
424.147	5485.21	15.7102
424.551	504.243	1.4442
424.973	472.731	1.35395
425.134	2346.04	6.71929
425.313	26.4472	0.0757474
425.872	249.023	0.713226
426.19	153.297	0.439059
426.289	317.062	0.908098
427.164	504.248	1.44421
430.127	1634.87	4.68243
430.345	1012.29	2.89929
430.908	124.511	0.356613
431.212	1141.34	3.26891
432.053	247.666	0.70934
432.244	114.435	0.327753
437.172	3706.88	10.6169
440.063	1263.34	3.61832
440.262	817.059	2.34014
449.14	1905.08	5.45632
450.137	759.472	2.1752
451.084	889.604	2.54791
454.129	8273.68	23.6966
456.044	124.511	0.356613
458.172	1655.81	4.74241
464.114	2156.81	6.17732
470.106	763.345	2.18629
471.692	124.509	0.356606
472.155	34915	100
472.577	252.044	0.721879
472.889	657.36	1.88274
473.17	8978.3	25.7147
473.368	1161.63	3.32704
474.001	358.896	1.02791
474.16	700.707	2.00689
482.099	504.248	1.44421
486.147	3190.68	9.13843
494.42	124.511	0.356613
514.189	124.511	0.356613
521.192	1143.47	3.27501
527.522	124.511	0.356613
528.551	124.511	0.356613
542.189	5866.2	16.8014
543.261	2166.45	6.20491
549.011	124.511	0.356613
552.163	124.511	0.356613
554.144	3446.61	9.87142
555.504	1395.9	3.998
559.822	124.588	0.356833
566.348	378.417	1.08382
575.169	1523.9	4.36461
577.475	124.588	0.356833
583.421	124.588	0.356833
597.197	124.588	0.356833
598.17	504.556	1.4451
609.603	124.588	0.356833
621.306	124.588	0.356833
623.84	252.278	0.722549
625.285	26726.7	76.5479
625.663	405.407	1.16112
626.188	2848.92	8.15958
626.376	250.275	0.716813
627.226	778.471	2.22962
627.451	533.837	1.52896
628.378	252.278	0.722549
653.226	1143.94	3.27634
654.321	1015.94	2.90974
655.86	360.899	1.03365
656.113	96.9855	0.277776
656.584	124.588	0.356833
657.301	11322.1	32.4277
657.573	62.371	0.178637
658.31	9063.2	25.9579
659.339	630.695	1.80637
663.485	124.588	0.356833
669.501	249.176	0.713665
718.945	124.588	0.356833
740.12	124.588	0.356833
756.13	124.588	0.356833
793.635	124.588	0.356833
802.942	124.588	0.356833
844.109	124.588	0.356833
871.741	124.588	0.356833
1103.82	124.639	0.356979
1217.57	124.639	0.356979
1337.82	124.639	0.356979
1555	124.676	0.357083
1649.25	124.676	0.357083
1653.12	124.676	0.357083
1738.62	124.676	0.357083
1778.66	124.676	0.357083
1918.28	124.676	0.357083
2855.53	124.703	0.357161
3755.18	124.724	0.357222
3759.47	124.724	0.357222
1375_912
#912.34
m/z	intensity
109.204	124.383	0.378727
126.08	124.383	0.378727
138.733	124.383	0.378727
148.445	124.383	0.378727
148.893	124.383	0.378727
163.013	124.383	0.378727
173.497	124.383	0.378727
186.48	124.383	0.378727
199.008	124.383	0.378727
200.696	124.383	0.378727
219.744	503.733	1.53379
224.131	124.383	0.378727
225.606	377.8	1.15034
226.879	377.8	1.15034
240.278	248.766	0.757454
240.866	124.383	0.378727
242.722	124.383	0.378727
258.379	629.666	1.91723
258.769	98.0084	0.29842
258.829	2.70317	0.00823073
258.948	6742.92	20.5311
259.865	124.383	0.378727
261.924	1901.4	5.78946
267.918	890.312	2.71086
268.318	124.383	0.378727
272.907	124.383	0.378727
279.791	377.8	1.15034
286.993	889.024	2.70694
301.022	1523.21	4.63793
316.059	630.31	1.91919
319.979	124.511	0.379118
321.048	124.511	0.379118
328.227	124.511	0.379118
328.487	504.248	1.53536
328.994	4082.03	12.4291
332.714	124.511	0.379118
341.075	1395.21	4.24819
366.913	124.511	0.379118
368.104	761.604	2.31896
380.711	630.31	1.91919
390.256	124.511	0.379118
401.087	1141.34	3.4752
414.88	124.511	0.379118
415.114	124.511	0.379118
416.823	124.511	0.379118
424.82	252.124	0.767678
440.064	124.511	0.379118
441.161	252.124	0.767678
443.358	504.248	1.53536
443.99	930.911	2.83448
444.172	2526.26	7.69206
447.188	630.31	1.91919
448.559	635.736	1.93572
448.936	473.322	1.44119
449.112	23140.8	70.46
449.776	119.084	0.362593
450.043	3614.22	11.0047
451.067	124.511	0.379118
454.035	252.124	0.767678
456.546	124.511	0.379118
458.033	630.31	1.91919
461.64	1269.34	3.86494
461.923	252.123	0.767676
462.719	502.976	1.53148
462.868	83.2175	0.253384
463.055	4677.24	14.2415
463.18	670.05	2.0402
464.02	1913.01	5.82483
465.131	2419.34	7.36652
466.735	124.511	0.379118
472.072	9753.55	29.698
472.986	504.248	1.53536
473.981	507.736	1.54598
475.807	124.511	0.379118
485.771	1255.44	3.82261
486.137	32842.4	100
486.739	124.509	0.37911
487.157	5074.65	15.4515
487.631	122.285	0.37234
487.758	485.469	1.47818
490	252.124	0.767678
492.455	124.511	0.379118
494.394	124.511	0.379118
495.805	378.186	1.15152
504.207	252.124	0.767678
527.942	252.124	0.767678
537.175	124.511	0.379118
546.15	1143.47	3.48169
557.334	882.433	2.68687
561.447	124.511	0.379118
600.997	124.511	0.379118
603.674	124.511	0.379118
646.221	1260.62	3.83839
657.696	124.511	0.379118
661.44	124.511	0.379118
684.999	32.3228	0.098418
685.152	105.629	0.321624
694.146	756.834	2.30444
882.473	124.588	0.379352
883.701	124.588	0.379352
938.385	124.588	0.379352
950.489	124.588	0.379352
1074.36	124.588	0.379352
1092.23	124.588	0.379352
1119.08	124.588	0.379352
1173.97	124.588	0.379352
1213.44	124.639	0.379507
1360.44	124.639	0.379507
1641.27	124.639	0.379507
1698.23	124.639	0.379507
1976.66	124.676	0.379618
2110.78	124.676	0.379618
2488.7	124.676	0.379618
2489.61	124.676	0.379618
3142.7	124.703	0.379701
4057.35	124.724	0.379765
4236.65	124.724	0.379765
5930.99	124.741	0.379817
1375_935
#935.44
m/z	intensity
106.14	124.383	0.117501
131.423	124.383	0.117501
161.776	124.383	0.117501
226.977	1815.19	1.71475
227.079	625.564	0.590951
227.923	310.955	0.29375
227.988	228.095	0.215475
229.065	755.599	0.713792
230.962	755.599	0.713792
231.995	503.733	0.475861
236.026	1268.6	1.19841
237.791	124.383	0.117501
245.031	886.699	0.837638
250.067	1271.24	1.20091
258.844	292.711	0.276515
259.024	2471.38	2.33464
266.972	124.511	0.117622
268.021	2806.19	2.65093
270.076	507.736	0.479643
283.065	504.248	0.476348
292.4	124.511	0.117622
294.966	882.433	0.833608
295.985	1526.69	1.44222
315.072	630.31	0.595435
318.431	124.511	0.117622
345.918	378.186	0.357261
351.072	1395.21	1.31801
367.744	124.511	0.117622
380.117	882.433	0.833608
383.19	252.124	0.238174
394.096	504.248	0.476348
394.495	124.511	0.117622
398.094	504.248	0.476348
412.143	3318.68	3.13506
412.413	353.486	0.333928
413.983	252.124	0.238174
424.129	2540.94	2.40035
425.141	633.604	0.598547
425.546	756.371	0.714521
425.967	124.511	0.117622
430.224	1778.38	1.67999
440.034	124.511	0.117622
441.094	124.511	0.117622
443.17	124.511	0.117622
444.215	378.186	0.357261
446.098	249.023	0.235244
453.156	124.511	0.117622
454.208	124.511	0.117622
458.167	504.248	0.476348
470.992	2030.94	1.91857
471.767	237.866	0.224705
472.163	105857	100
472.558	61.1492	0.0577658
472.782	1967.99	1.8591
473.181	7718.18	7.29114
473.375	81.7912	0.0772657
479.119	1141.34	1.07819
486.188	31788.2	30.0294
486.497	1079.59	1.01986
487.134	1143.85	1.08057
487.806	124.511	0.117622
488.174	3694.27	3.48987
489.178	377.023	0.356162
490.141	249.023	0.235244
502.109	3949.38	3.73086
503.201	630.31	0.595435
504.179	504.248	0.476348
505.12	124.511	0.117622
544.201	378.186	0.357261
566.003	249.176	0.235389
574.214	1649.89	1.5586
583.324	1009.11	0.953278
625.294	4956.15	4.68193
626.403	2157.85	2.03846
633.244	761.951	0.719793
644.405	124.588	0.117695
657.236	759.315	0.717302
675.306	124.588	0.117695
699.355	19566.9	18.4843
700.076	577.875	0.545901
700.344	1375.56	1.29945
708.965	378.417	0.357479
709.436	507.968	0.479862
717.141	1015.94	0.959724
720.516	111.799	0.105613
720.762	96.9855	0.0916193
735.895	504.556	0.476639
787.729	763.968	0.721697
855.408	761.951	0.719793
892.774	124.588	0.117695
1379.91	124.639	0.117743
1582.41	124.676	0.117777
2132.08	124.676	0.117777
2368.29	124.703	0.117803
2459.69	124.703	0.117803
2641.9	124.703	0.117803
3521.63	124.724	0.117823
3864.55	124.724	0.117823
1375_1139
#1139.49
m/z	intensity
112.687	124.383	0.5641
116.584	124.383	0.5641
126.26	124.383	0.5641
126.712	124.383	0.5641
141.315	124.383	0.5641
164.1	124.383	0.5641
176.733	124.383	0.5641
181.62	124.383	0.5641
186.465	124.383	0.5641
192.406	124.383	0.5641
227.184	124.383	0.5641
233.089	124.383	0.5641
244.532	124.383	0.5641
264.775	124.383	0.5641
286.985	1144.24	5.18936
305.752	630.31	2.85857
310.864	124.511	0.564682
312.846	378.186	1.71514
328.892	124.511	0.564682
329.747	124.511	0.564682
329.981	378.186	1.71514
340.805	330.2	1.49752
341.009	5068.53	22.9867
341.315	1127.59	5.11385
342.06	1143.47	5.18586
366.143	2156.81	9.78154
368.003	252.124	1.14343
383.054	249.023	1.12936
386.049	249.023	1.12936
397.964	1679.54	7.61703
398.098	11.9366	0.0541348
400.973	7550.18	34.2415
401.144	245.495	1.11337
401.299	548.692	2.48842
401.816	2286.17	10.3682
402.016	528.487	2.39679
408.056	1143.47	5.18586
409.95	630.31	2.85857
413.069	756.371	3.43028
415.977	633.604	2.87351
417.028	1395.21	6.32752
429.031	124.511	0.564682
442.039	889.604	4.03452
444.047	124.511	0.564682
448.778	680.794	3.08753
449.06	15029.6	68.1618
449.729	1141.34	5.17619
450.031	1134.56	5.14543
451.372	504.248	2.28686
454.043	1015.47	4.60535
454.781	124.511	0.564682
458.074	1646.94	7.4692
463.051	1911.05	8.66698
464.059	1658.38	7.52105
467.727	124.511	0.564682
468.133	2171.34	9.84742
472.098	761.019	3.45136
472.407	124.511	0.564681
473.095	1134.56	5.14543
474.07	630.31	2.85857
477.01	1143.47	5.18586
483.995	252.124	1.14343
486.091	22049.8	100
487.068	2679.36	12.1514
487.372	114.433	0.518974
488.148	630.31	2.85857
489.034	252.124	1.14343
510.167	124.511	0.564682
523.4	124.511	0.564682
524.991	756.371	3.43028
531.223	2681.01	12.1589
532.449	124.511	0.564682
537.921	249.023	1.12936
539.96	252.124	1.14343
542.056	124.511	0.564682
546.086	3698.03	16.7712
547.164	1140.37	5.17177
553.167	1008.5	4.57371
558.133	124.511	0.564682
560.115	124.511	0.564682
561.828	124.511	0.564682
569.919	378.186	1.71514
573.229	1902.94	8.6302
574.155	756.371	3.43028
574.802	124.511	0.564682
587.194	378.186	1.71514
600.097	249.023	1.12936
602.159	7556.56	34.2704
602.396	159.693	0.724237
608.076	378.186	1.71514
614.755	124.511	0.564682
622.165	252.124	1.14343
628.086	1265.46	5.73909
629.936	124.511	0.564682
648.134	124.511	0.564682
676.164	6632.33	30.0788
676.522	98.0691	0.444761
677.176	51.5167	0.233638
677.398	1036.35	4.70003
677.848	378.417	1.71619
679.142	1015.94	4.60745
685.96	124.588	0.56503
690.145	507.968	2.30373
693.296	1269.92	5.75932
694.232	635.345	2.8814
697.136	889.951	4.03609
699.178	341.056	1.54675
699.356	466.358	2.11502
699.753	243.321	1.10351
700.179	193.428	0.87723
700.419	518.094	2.34965
741.239	124.588	0.56503
746.53	124.588	0.56503
763.884	124.588	0.56503
799.276	1013.92	4.59831
806.685	1395.9	6.33068
826.626	124.588	0.56503
828.938	124.588	0.56503
831.867	504.556	2.28825
834.17	124.588	0.56503
857.277	124.588	0.56503
864.282	2290.96	10.3899
865.219	633.951	2.87509
866.334	633.951	2.87509
882.336	124.588	0.56503
889.205	124.588	0.56503
903.282	504.556	2.28825
912.417	1785.48	8.09747
913.43	889.951	4.03609
915.401	252.278	1.14413
920.184	124.588	0.56503
921.494	1141.92	5.17881
922.35	635.347	2.88142
922.986	378.417	1.71619
940.332	633.951	2.87509
946.952	124.588	0.56503
1002.26	124.588	0.56503
1018.02	124.588	0.56503
1035.67	504.556	2.28825
1052.04	889.951	4.03609
1056.41	124.588	0.56503
1065.39	4203.4	19.0632
1066.38	1523.9	6.91118
1071.28	124.588	0.56503
1087.99	124.588	0.56503
1248.65	124.639	0.565262
1258.45	124.639	0.565262
1266.69	124.639	0.565262
1480.9	124.639	0.565262
1495.03	124.639	0.565262
1570.59	124.639	0.565262
1889.08	124.676	0.565427
1961.17	124.676	0.565427
1986.17	124.676	0.565427
2026.33	124.676	0.565427
2045.61	124.676	0.565427
2165.84	124.676	0.565427
2442.74	124.676	0.565427
2609.44	124.676	0.565427
3078.34	124.703	0.565551
3127.21	124.703	0.565551
3175.23	124.703	0.565551
3287.69	124.703	0.565551
3299.02	124.703	0.565551
3545.3	124.703	0.565551
4147.59	124.724	0.565647

## Sheet: LNH_pLNH_3_1
1375
#1375.94
m/z	intensity
104.105	124.383	0.0140911
112.492	124.383	0.0140911
131.368	124.383	0.0140911
134.053	124.383	0.0140911
141.055	124.383	0.0140911
189.692	124.383	0.0140911
198.344	124.383	0.0140911
204.389	124.383	0.0140911
314.824	124.511	0.0141056
315.762	507.736	0.0575203
320.056	378.186	0.0428438
328.023	756.371	0.0856877
329.014	8932.45	1.01194
330.007	882.433	0.0999689
332.256	1651.21	0.187062
336.073	1143.47	0.129541
337.985	2804.06	0.317666
338.889	252.124	0.0285626
341.038	1074.21	0.121695
341.162	685.599	0.07767
347.049	1523.21	0.172561
347.964	507.736	0.0575203
350.154	1141.34	0.1293
353.047	630.31	0.0714064
369.866	124.511	0.0141056
381.009	1395.21	0.15806
381.976	249.023	0.0282113
384.997	1528.4	0.173149
387.073	762.957	0.0864338
390.801	124.511	0.0141056
396.039	124.511	0.0141056
399.089	378.186	0.0428438
401.044	27644	3.13173
401.345	592.43	0.0671151
401.599	252.113	0.0285613
402.057	2806.41	0.317932
403.288	504.248	0.0571251
404.099	124.511	0.0141056
409.286	124.511	0.0141056
411.03	124.511	0.0141056
411.887	1207.92	0.136842
412.087	4319.37	0.489332
412.263	170.197	0.0192813
413.036	2028.81	0.22984
413.846	378.186	0.0428438
416.589	124.511	0.0141056
417.005	1652.18	0.187171
417.955	378.186	0.0428438
420.376	378.186	0.0428438
424.104	1141.34	0.1293
427.19	504.248	0.0571251
427.89	124.511	0.0141056
430.09	252.124	0.0285626
432.044	493.008	0.0558518
432.227	80.4476	0.00911373
433.128	3298.15	0.37364
433.992	124.511	0.0141056
434.303	1015.47	0.115041
439.101	124.511	0.0141056
440.003	1403.34	0.158982
443.444	54.6002	0.00618554
443.548	23.2205	0.0026306
444.105	12972.3	1.46961
444.323	289.3	0.0327741
444.471	178.347	0.0202045
445.112	5696.12	0.645301
445.96	2028.81	0.22984
446.519	124.511	0.0141056
449.074	559409	63.3742
449.463	751.498	0.0851356
449.597	440.192	0.0498684
449.712	118.97	0.0134778
450.076	78915.8	8.9402
450.385	20.0487	0.00227127
450.552	2227.31	0.252327
451.07	9431.27	1.06845
451.826	886.102	0.100385
452.077	1110.7	0.125829
453.387	124.511	0.0141056
453.644	504.248	0.0571251
454.052	3693.09	0.418382
454.359	1075.72	0.121866
454.522	26.6002	0.00301348
456.056	763.736	0.0865219
457.098	252.124	0.0285626
458.09	1390.36	0.15751
460.973	1015.47	0.115041
462.706	378.633	0.0428945
463.119	28828	3.26586
464.127	6573.39	0.744685
464.331	10.3766	0.00117554
465.023	64.4033	0.00729611
465.173	721.924	0.0817852
466.859	124.511	0.0141056
467.093	882.433	0.0999689
469.107	504.248	0.0571251
470.031	1272.97	0.144212
470.355	3062.93	0.346993
471.098	1783.65	0.202066
471.784	105.357	0.0119357
472.104	38613.8	4.37447
472.439	4383.42	0.496588
472.845	2004.05	0.227035
473.089	4484.31	0.508017
474.17	630.31	0.0714064
475.995	252.124	0.0285626
477.132	1649.08	0.18682
478.064	124.511	0.0141056
478.706	630.31	0.0714064
482.127	507.346	0.0574761
483.3	124.511	0.0141056
486.116	882708	100
486.444	7921.42	0.897401
486.763	652.38	0.0739067
487.121	111164	12.5935
487.429	1035.11	0.117265
487.644	1953.93	0.221356
487.859	20.5541	0.00232853
488.121	26656.4	3.01984
488.509	1519.82	0.172177
489.08	631.86	0.071582
490	252.124	0.0285626
491.997	124.511	0.0141056
494.008	889.604	0.100781
495.185	124.511	0.0141056
498.077	124.511	0.0141056
502.082	507.736	0.0575203
504.086	2673.15	0.302835
504.592	630.31	0.0714064
515.073	2034.04	0.230431
515.98	184.295	0.0208784
516.162	1059.56	0.120035
518.343	124.511	0.0141056
523.821	124.511	0.0141056
528.271	1015.47	0.115041
529.298	889.604	0.100781
531.146	1648.88	0.186797
532.41	252.124	0.0285626
536.085	124.511	0.0141056
538.267	124.511	0.0141056
546.147	32697.6	3.70424
546.468	727.883	0.0824602
546.76	472.669	0.0535476
547.158	6112.66	0.69249
548.545	124.511	0.0141056
549.042	252.124	0.0285626
552.177	1900.81	0.215339
555.953	630.31	0.0714064
559.189	69.8937	0.0079181
559.354	642.398	0.0727759
563.135	1523.21	0.172561
566.027	124.511	0.0141056
570.121	2932.36	0.3322
571.398	633.604	0.0717796
572.012	252.124	0.0285626
574.161	8712.43	0.987012
574.421	211.305	0.0239383
574.616	141.819	0.0160664
575.186	1143.85	0.129585
579.051	1269.34	0.143801
584.169	2417.45	0.273868
586.164	1902.94	0.21558
587.166	378.186	0.0428438
588.142	1015.47	0.115041
589.203	1141.34	0.1293
591.27	249.023	0.0282113
596.04	1008.5	0.11425
600.211	29197.2	3.30769
600.66	105.571	0.0119599
600.903	794.043	0.0899554
601.267	6484.2	0.734581
601.743	60.8289	0.00689117
601.851	35.2181	0.00398978
602.161	53413.5	6.05109
602.521	369.864	0.0419011
602.723	5543.22	0.62798
602.994	75.8575	0.00859372
603.184	6671.59	0.75581
603.618	114.433	0.0129638
604.154	2030.94	0.230081
604.719	124.511	0.0141056
605.145	187.039	0.0211892
605.3	37.4802	0.00424605
605.458	2945.14	0.333649
606.937	252.124	0.0285626
614.159	1397.34	0.158302
617.177	124.511	0.0141056
625.213	1017.68	0.11529
628.243	1141.34	0.1293
630.395	8144.24	0.922643
631.111	1141.34	0.1293
632.316	504.248	0.0571251
645.156	124.511	0.0141056
646.157	2670.27	0.302509
646.644	124.511	0.0141056
647.221	378.186	0.0428438
647.842	124.511	0.0141056
648.207	504.248	0.0571251
649.297	378.186	0.0428438
654.945	882.433	0.0999689
657.203	378.186	0.0428438
659.184	252.124	0.0285626
660.314	1394.04	0.157928
662.234	697.65	0.0790352
662.426	25.8942	0.0029335
662.666	478.086	0.0541614
665.509	378.417	0.04287
667.55	252.278	0.02858
669.219	761.951	0.0863198
674.18	504.556	0.05716
675.764	1038.52	0.117651
676.218	92525.1	10.482
676.597	62.0498	0.00702948
676.873	2331.97	0.264184
677.183	10790.5	1.22244
677.615	286.358	0.0324409
678.241	3062.91	0.346991
679.203	1272.99	0.144214
682.207	124.588	0.0141143
688.175	1269.92	0.143866
693.456	1649.89	0.186912
694.251	11974.8	1.3566
695.017	463.545	0.052514
695.208	904.533	0.102473
696.193	761.018	0.086214
699.198	1595.62	0.180765
699.364	259.158	0.0293594
699.658	306.015	0.0346677
700.198	1522.78	0.172512
705.382	252.278	0.02858
706.207	882.973	0.10003
708.266	1905.06	0.21582
709.198	504.556	0.05716
710.069	124.588	0.0141143
722.759	124.588	0.0141143
735.203	252.278	0.02858
735.982	504.556	0.05716
737.119	249.176	0.0282286
741.196	378.417	0.04287
744.531	2537.82	0.287504
745.252	1269.92	0.143866
746.248	124.588	0.0141143
769.352	124.588	0.0141143
770.181	124.588	0.0141143
775.624	252.278	0.02858
784.008	124.588	0.0141143
798.267	504.556	0.05716
799.352	761.483	0.0862667
805.197	887.935	0.100592
806.249	3806.95	0.431281
806.594	621.795	0.0704418
807.198	124.588	0.0141143
808.118	148.463	0.0168191
808.389	1038	0.117593
808.895	124.588	0.0141143
809.434	252.278	0.02858
827.072	250.727	0.0284043
827.419	118	0.013368
832.215	124.588	0.0141143
839.37	2425.48	0.274777
844.149	124.588	0.0141143
846.97	252.278	0.02858
848.257	124.588	0.0141143
850.416	252.278	0.02858
850.921	1341.79	0.152009
851.253	856.805	0.0970656
852.375	249.176	0.0282286
858.286	249.176	0.0282286
864.348	30904.9	3.50115
865.034	702.034	0.0795319
865.306	5216.39	0.590953
866.316	2170.98	0.245946
870.473	635.968	0.0720474
871.388	3694.81	0.418577
875.494	124.588	0.0141143
877.568	124.588	0.0141143
880.267	40.9111	0.00463472
880.45	439.93	0.0498387
881.283	1396.36	0.158191
882.562	378.572	0.0428876
882.994	1489.41	0.168732
883.326	98.0708	0.0111102
884.213	124.588	0.0141143
889.499	630.695	0.0714501
894.177	249.176	0.0282286
895.654	124.588	0.0141143
899.393	3447.02	0.390506
900.421	1143.31	0.129523
901.245	1530.38	0.173373
902.206	633.951	0.071819
903.002	1531.97	0.173553
903.42	243.325	0.0275658
904.438	124.588	0.0141143
906.289	882.973	0.10003
910.474	504.556	0.05716
912.349	662758	75.0824
913.014	2975.09	0.337041
913.344	218363	24.7379
913.928	4343.56	0.492073
914.366	79549.1	9.01194
915.011	7148.66	0.809855
915.318	4208.02	0.476717
915.667	170.872	0.0193577
916.409	4235.02	0.479776
917.54	87.2967	0.00988965
917.874	472.209	0.0534955
918.17	54.1753	0.0061374
920.759	252.278	0.02858
921.284	45.9057	0.00520055
921.496	3563.42	0.403692
922.396	2165.21	0.245292
928.336	2293.13	0.259784
932.012	252.278	0.02858
935.378	6224.92	0.705207
936.065	113.037	0.0128057
936.403	1226.98	0.139001
936.992	376.866	0.0426943
937.401	236	0.026736
938.33	630.695	0.0714501
938.913	124.588	0.0141143
941.259	756.834	0.0857401
953.301	378.417	0.04287
955.7	887.935	0.100592
957.156	124.588	0.0141143
960.961	124.588	0.0141143
985.771	630.695	0.0714501
988.167	124.588	0.0141143
989.431	249.176	0.0282286
993.421	378.417	0.04287
998.426	252.278	0.02858
1001.31	124.588	0.0141143
1003.41	1174.07	0.133008
1003.74	302.598	0.0342807
1004.93	252.278	0.02858
1006.94	630.695	0.0714501
1013.12	124.588	0.0141143
1015.14	74.6256	0.00845417
1015.4	615.846	0.0697679
1030.58	504.556	0.05716
1032.31	1015.94	0.115093
1033.45	252.278	0.02858
1036.11	882.973	0.10003
1038.48	1009.11	0.11432
1048.47	124.588	0.0141143
1050.36	378.417	0.04287
1050.93	124.588	0.0141143
1052.55	1785.93	0.202324
1054.28	124.588	0.0141143
1054.84	124.588	0.0141143
1058.45	2283.84	0.258731
1060.74	124.588	0.0141143
1065.46	35806.6	4.05645
1065.96	1099.85	0.1246
1066.45	15411.3	1.74591
1066.91	99.5826	0.0112815
1067.38	3015.1	0.341574
1067.81	171.911	0.0194754
1068.44	3410.46	0.386363
1069.52	891.343	0.100978
1080.65	249.176	0.0282286
1081.6	1775.87	0.201184
1083.98	249.176	0.0282286
1090.57	124.588	0.0141143
1103.23	124.588	0.0141143
1107.41	759.935	0.0860914
1110.2	504.556	0.05716
1112.45	378.417	0.04287
1123.02	252.278	0.02858
1127.41	378.417	0.04287
1128.38	633.951	0.071819
1130.88	378.417	0.04287
1132.71	2031.87	0.230186
1133.93	252.278	0.02858
1138.49	1526.03	0.172881
1139.51	241413	27.3491
1140.07	20.123	0.00227969
1140.49	105799	11.9858
1141.48	41383.9	4.68829
1142.48	20896.4	2.36731
1143.53	5083.14	0.575857
1144.1	117.998	0.0133677
1144.86	756.834	0.0857401
1145.76	252.278	0.02858
1148.65	507.968	0.0575465
1155.56	1141.92	0.129365
1156.45	124.588	0.0141143
1157.55	5084.34	0.575994
1159.59	886.071	0.100381
1171.61	1270.69	0.143954
1175.81	504.556	0.05716
1188.72	378.571	0.0428875
1206.13	124.639	0.0141201
1211.92	124.639	0.0141201
1215.72	124.639	0.0141201
1217.57	124.639	0.0141201
1218.67	252.381	0.0285917
1220.82	630.952	0.0714791
1222.41	3061.65	0.346847
1223.09	630.952	0.0714791
1224.28	577.626	0.065438
1224.79	2673.97	0.302928
1228.72	378.571	0.0428875
1229.59	504.761	0.0571833
1233.12	124.639	0.0141201
1234.01	1396.37	0.158191
1256.9	249.278	0.0282402
1269.51	380.122	0.0430632
1270.28	319.24	0.036166
1270.7	684.72	0.0775704
1274.26	124.639	0.0141201
1278.22	252.381	0.0285917
1282.15	508.122	0.057564
1284.24	762.183	0.086346
1296.76	883.333	0.100071
1297.57	124.639	0.0141201
1300.67	124.639	0.0141201
1301.96	124.639	0.0141201
1314.42	636.122	0.0720648
1320.42	1018.18	0.115348
1330.85	252.381	0.0285917
1334.44	378.571	0.0428875
1337.29	124.639	0.0141201
1343.87	755.581	0.085598
1344.39	106.9	0.0121104
1350.84	124.639	0.0141201
1417.61	124.639	0.0141201
1480.99	124.639	0.0141201
1551.99	124.639	0.0141201
2069.25	124.676	0.0141242
2104.71	124.676	0.0141242
2436.9	124.676	0.0141242
2712.5	124.703	0.0141273
2762.97	124.703	0.0141273
3905.21	124.724	0.0141297
5272.21	124.741	0.0141316
1375_449
#449.08
m/z	intensity
134.253	124.383	4.19538
139.071	124.383	4.19538
143.576	124.383	4.19538
144.678	124.383	4.19538
152.743	124.383	4.19538
165.057	124.383	4.19538
197.383	1385.27	46.7243
212.622	377.8	12.743
212.858	1650.05	55.6554
213.131	124.383	4.19538
228.588	124.383	4.19538
240.581	124.383	4.19538
252.46	124.383	4.19538
258.664	228.129	7.69467
258.779	37.0915	1.25108
258.871	267.408	9.01954
258.967	2964.76	100
259.913	1394.05	47.0206
261.246	251.866	8.49534
273.306	124.383	4.19538
285.007	124.383	4.19538
309.227	124.511	4.19971
401.495	124.511	4.19971
456.35	124.511	4.19971
473.831	124.511	4.19971
490.114	124.511	4.19971
524.53	124.511	4.19971
559.191	124.511	4.19971
579.685	124.511	4.19971
591.381	124.511	4.19971
606.018	124.511	4.19971
781.15	124.588	4.2023
863.407	124.588	4.2023
949.958	124.588	4.2023
973.925	124.588	4.2023
1114.09	124.588	4.2023
1116.04	124.588	4.2023
1346.24	124.639	4.20402
1371.17	124.639	4.20402
1715.83	124.639	4.20402
1765.99	124.639	4.20402
1928.56	124.676	4.20525
2156.6	124.676	4.20525
3094.16	124.703	4.20617
5993.67	124.741	4.20746
1375_486
#486.11
m/z	intensity
102.205	124.383	1.99313
132.886	124.383	1.99313
145.204	124.383	1.99313
188.167	377.8	6.05391
210.363	377.8	6.05391
240.888	58.1206	0.931331
240.98	2161.5	34.6362
258.546	377.798	6.05388
258.765	503.36	8.0659
258.963	6240.59	100
259.092	43.4529	0.696294
261.905	248.766	3.98626
267.969	881.533	14.1258
297.013	249.023	3.99037
329.601	124.511	1.99519
369.425	124.511	1.99519
432.271	124.511	1.99519
444.057	985.079	15.785
444.289	2441.7	39.1261
482.341	124.511	1.99519
935.854	124.588	1.99642
1110.53	124.588	1.99642
1277.05	124.639	1.99723
1317.75	124.639	1.99723
1914.42	124.676	1.99782
2101.98	124.676	1.99782
2383.68	124.676	1.99782
2682.45	124.703	1.99825
3911.88	124.724	1.99859
4968.56	124.741	1.99887
1375_676
#676.22
m/z	intensity
190.722	124.383	0.767549
195.878	124.383	0.767549
225.715	124.383	0.767549
235.814	124.383	0.767549
240.839	251.866	1.55423
252.04	124.383	0.767549
258.913	1007.47	6.21691
286.664	377.8	2.33134
286.978	251.866	1.55423
311.999	124.511	0.768341
391.868	124.511	0.768341
394.053	124.511	0.768341
400.775	376.161	2.32123
400.887	79.1536	0.488445
401.013	1246.88	7.69433
402.693	124.511	0.768341
402.941	378.186	2.33373
415.907	761.604	4.69974
444.386	124.511	0.768341
444.81	504.248	3.11163
448.462	124.511	0.768341
448.891	22.544	0.139116
449.065	6417.81	39.6033
451.005	882.433	5.44536
485.372	124.511	0.768341
486.131	3962.88	24.4543
551.911	124.511	0.768341
575.436	507.736	3.13316
602.165	16205.2	100
602.518	223.897	1.38163
603.23	4586.73	28.304
630.253	249.023	1.53668
655.578	124.511	0.768341
685.268	124.588	0.768814
708.357	124.588	0.768814
765.122	124.588	0.768814
904.093	124.588	0.768814
1090.41	124.588	0.768814
1142.05	124.588	0.768814
1306.73	124.639	0.769129
1339.3	124.639	0.769129
1671.69	124.639	0.769129
1867.28	124.676	0.769354
3138.52	124.703	0.769522
1375_912
#912.34
m/z	intensity
144.058	124.383	0.325749
188.934	124.383	0.325749
209.382	377.8	0.989427
223.341	124.383	0.325749
230.188	124.383	0.325749
240.846	1266.42	3.31664
249.078	124.383	0.325749
251.621	124.383	0.325749
256.94	251.866	0.659618
258.516	124.383	0.325749
258.724	634.316	1.66122
258.932	503.733	1.31924
267.97	503.733	1.31924
269.077	377.8	0.989427
277.842	124.383	0.325749
303.379	124.511	0.326085
329.033	4082.03	10.6905
356.888	124.511	0.326085
387.039	1523.21	3.98916
393.597	124.511	0.326085
397.914	124.511	0.326085
399.313	124.511	0.326085
401.007	378.186	0.990438
412.102	887.472	2.32422
431.066	252.124	0.660292
441.943	889.604	2.3298
444.036	4212.66	11.0326
448.681	110.106	0.288358
449.074	38183.7	100
450.109	4213.47	11.0347
450.871	65.3079	0.171036
451.015	483.741	1.26688
452.458	124.511	0.326085
454.206	252.124	0.660292
464.158	763.736	2.00016
467.231	124.511	0.326085
472.987	378.186	0.990438
477.122	630.31	1.65073
485.474	96.9045	0.253785
485.651	249.918	0.654515
485.839	1406.74	3.68414
486.117	33170.9	86.872
486.41	234.265	0.613521
486.821	375.085	0.982317
487.056	478.087	1.25207
487.829	249.023	0.652171
488.163	1649.08	4.3188
498.795	124.511	0.326085
542.19	124.511	0.326085
543.688	124.511	0.326085
547.053	1008.5	2.64117
554.166	252.124	0.660292
575.76	1774.94	4.64844
601.476	124.511	0.326085
601.899	507.736	1.32972
634.302	1523.21	3.98916
648.134	123.155	0.322532
648.368	114.435	0.299696
676.462	249.176	0.652573
694.119	630.695	1.65174
726.715	124.588	0.326286
746.154	124.588	0.326286
751.211	124.588	0.326286
756.224	124.588	0.326286
805.046	249.176	0.652573
809.418	124.588	0.326286
984.525	124.588	0.326286
1043.01	124.588	0.326286
1240.87	124.639	0.32642
1311.42	124.639	0.32642
1725.21	124.639	0.32642
2025.4	124.676	0.326515
2045.61	124.676	0.326515
2609.27	124.676	0.326515
2731.25	124.703	0.326587
3155.01	124.703	0.326587
4314.51	124.724	0.326642
4366.48	124.724	0.326642
1375_1139
#1139.49
m/z	intensity
154.307	124.383	0.179772
258.83	124.383	0.179772
267.916	377.8	0.546037
281.966	1266.05	1.82983
286.696	124.381	0.179768
286.921	7532.58	10.8869
287.679	503.733	0.728049
294.949	504.248	0.728793
295.926	124.511	0.179957
296.985	2041.01	2.94989
300.979	378.186	0.546595
327.972	378.186	0.546595
328.991	2416.87	3.49312
330.957	1015.47	1.46767
340.914	552.621	0.798707
341.038	1613.51	2.33202
341.961	252.124	0.364397
344.141	124.511	0.179957
366.023	252.124	0.364397
370.974	1395.21	2.01651
377.987	378.186	0.546595
384.043	124.511	0.179957
386.976	2410.68	3.48418
398.854	124.511	0.179957
401.026	36695.9	53.0369
401.729	633.604	0.915753
402.054	2662.74	3.84847
402.993	265.36	0.383527
403.095	138.225	0.199777
404.446	249.023	0.359915
405.913	252.124	0.364397
410.004	1395.21	2.01651
412.159	882.433	1.27539
414.985	252.124	0.364397
416.986	1396.36	2.01818
439.973	887.472	1.28267
444.099	1018.55	1.47211
446.992	252.124	0.364397
448.735	60.9185	0.0880461
449.045	36793.1	53.1774
449.514	374.985	0.541969
449.733	333.282	0.481695
449.947	961.349	1.38945
450.066	549.491	0.794183
451.069	1141.34	1.64959
454.09	378.186	0.546595
456.037	378.186	0.546595
458.268	1523.21	2.2015
459.071	1141.34	1.64959
468.957	756.371	1.09319
469.815	124.511	0.179957
472.043	1274.57	1.84214
477.071	891.344	1.28827
485.7	458.515	0.662696
486.076	69189.4	100
486.48	844.287	1.22026
486.712	79.6749	0.115155
486.867	1003.28	1.45005
487.095	5159.2	7.45663
488.156	1269.11	1.83426
490.038	124.511	0.179957
494.24	124.511	0.179957
512.038	190.888	0.275891
512.214	983.713	1.42177
529.087	3044.28	4.39993
530.067	124.511	0.179957
531.07	1015.27	1.46738
534.106	504.248	0.728793
546.14	6724.18	9.71852
546.324	89.3613	0.129155
547.095	2920.73	4.22135
548.26	1658.92	2.39764
559.891	378.186	0.546595
572.272	124.511	0.179957
574.073	252.124	0.364397
587.173	124.511	0.179957
588.13	2930.03	4.2348
600.195	2813.79	4.06679
600.421	1062.63	1.53583
601.138	124.511	0.179957
602.151	10272.9	14.8475
602.424	176.339	0.254865
603.099	1272.41	1.83902
614.164	378.186	0.546595
616.071	504.248	0.728793
619.033	124.511	0.179957
620.29	507.736	0.733835
628.035	249.023	0.359915
632.128	124.511	0.179957
647.111	249.023	0.359915
660.201	763.736	1.10383
675.16	1018.7	1.47233
676.202	9323.98	13.476
677.149	3975.61	5.74598
677.427	1034.65	1.49538
678.128	2161.98	3.12473
679.242	124.588	0.180068
699.23	760.553	1.09923
745.119	124.588	0.180068
758.246	249.176	0.360137
834.303	1015.94	1.46834
864.266	1453.79	2.10117
864.489	633.872	0.91614
865.398	1905.06	2.7534
866.241	2426.47	3.507
871.197	378.417	0.546929
880.308	504.556	0.729239
881.258	378.417	0.546929
912.192	673.191	0.972968
912.468	2484.04	3.59021
913.304	761.018	1.09991
921.077	756.834	1.09386
922.31	379.968	0.54917
949.073	124.588	0.180068
994.222	504.556	0.729239
1003.24	124.588	0.180068
1047.43	124.588	0.180068
1065.4	4686.12	6.77288
1065.8	60.2874	0.0871339
1066.33	1723.77	2.49138
1066.72	1710.44	2.47212
1067.47	262.246	0.379027
1067.72	592.393	0.856191
1067.95	29.3871	0.0424734
1068.23	95.8982	0.138602
1272.22	124.639	0.180142
1358.28	124.639	0.180142
1378.07	124.639	0.180142
2561.34	124.676	0.180195
4142.71	124.724	0.180265
5096.04	124.741	0.180289

[truncated: 12 more sheets: LNnFP-I_LNFP-II_1_1, B-Hexa-T2, Globo-H-Hexa, LNDFH-I, LNDFH-II, LNFP-I, LNFP-II, LNFP-III, LNH, LNnDFH-II, LNnFP-I, pLNH]
