# Supplementary material for: GIPS-Mix for Accurate Identification of Isomeric Components in Glycan Mixtures Using Intelligent Group-Opting Strategy
Source: Anal Chem. 2022 Dec 22;95(2):811–9. doi: 10.1021/acs.analchem.2c02978 (PMC9850354; doi:10.1021/acs.analchem.2c02978)
Supplement: Supplementary file 3 — ac2c02978_si_003.xlsx [file ac2c02978_si_003.xlsx]

## Sheet: B-Tetra-T2_Globo-H-Hexa_1_1
scoreResult
1	[g1,g2]	33.3568
2	[g1,g2,g3]	32.8825
3	[g1,g2,g4]	32.3568
4	[g1,g2,g3,g4]	31.8825
5	[g2,g3,g4]	27.2923
6	[g2,g4]	27.2531
7	[g2,g3]	26.224
8	[g2]	26.1848
9	[g1,g3]	23.4763
10	[g1,g3,g4]	22.4763
11	[g3,g4]	17.673
12	[g3]	16.6046
13	[g1]	16.2627
14	[g1,g4]	15.3648
15	[g4]	9.28959
MatchedPeaks
b-g-1-1	max	g1	g2
1304	400.91	0.3	2705.52	0.0303835	g1
1304	415.17	4.76	42391.6	0.443204	g2
1304	431.19	3.36	29892.1	0.32372	g1	g2
1304	433.16	16.89	150365	0.934038	g2
1304	449.14	4.65	41432.4	0.434504	g1	g2
1304	463.19	35.18	313145	0.998241	g1	g2
1304	619.31	24.84	221166	0.986196	g1
1304	637.32	8.49	75616.3	0.690779	g1
1304	646.38	6.92	61556.4	0.598945	g1
1304	658.36	0.42	3778.77	0.0424237	g1	g2
1304	660.35	22.38	199227	0.9775	g2
1304	667.32	60.43	537954	0.999989	g2
1304	676.35	8.34	74281.7	0.682859	g1	g2
1304	864.43	100	890186	1	g1	g2
1304	894.44	38.01	338323	0.999001	g2
1304_433	229.08	33.13	2278.91	0.997353	g2
1304_433	245.08	22.26	1530.83	0.976938	g2
1304_463	227.12	71.24	4937.88	0.999999	g1	g2
1304_463	241.1	12.83	889.02	0.857174	g1	g2
1304_463	245.03	14.53	1007.47	0.896376	g1	g2
1304_463	259.06	100	6931.47	1	g1	g2
1304_660	268.03	1.08	1225.33	0.108039	g2
1304_660	415.17	19.79	22355.1	0.962499	g2
1304_660	433.17	100	112973	1	g2
1304_667	227.15	59.03	2029.4	0.999985	g2
1304_667	259.1	77.19	2653.68	1	g2
1304_667	431.19	37.86	1301.39	0.99897	g2
1304_667	449.24	77.57	2666.68	1	g2
1304_667	463.27	44.85	1541.71	0.999746	g2
1304_864	209.52	1.02	757.66	0.102021	g2
1304_864	210.89	7.62	5637.68	0.642123	g1	g2
1304_864	240.78	1.9	1406.47	0.18779	g1
1304_864	268.04	2.17	1602.86	0.213258	g1	g2
1304_864	415.23	27.75	20537.6	0.992257	g2
1304_864	419.21	5.27	3901.26	0.483198	g1
1304_864	431.11	76.82	56848.7	1	g1
1304_864	449.15	22.35	16540.2	0.977363	g1
1304_864	458.16	2.89	2142.24	0.281642	g1
1304_864	619.17	17.03	12602.6	0.935771	g1
1304_864	637.3	83.33	61667.9	1	g1
1304_864	646.26	100	74006.8	1	g1
1304_864	676.22	75.59	55944.2	0.999999	g1	g2
1304_864	678.42	7.09	5243.66	0.609759	g2
1304_894	259.06	40.21	3939.49	0.999357	g2
1304_894	463.16	100	9796.64	1	g2
1304_894	667.25	28.57	2799.08	0.993425	g2

## Sheet: B-Tetra-T2_Globo-H-Hexa_1_3
scoreResult
1	[g1,g2]	29.4236
2	[g1,g2,g3]	29.4236
3	[g1,g2,g4]	28.4236
4	[g1,g2,g3,g4]	28.4236
5	[g2,g3,g4]	25.425
6	[g2,g3]	24.0059
7	[g2,g4]	23.4251
8	[g2]	22.006
9	[g1,g3]	20.499
10	[g1,g3,g4]	19.499
MatchedPeaks
b-g-1-3	max	g1	g2
1304	415.18	8.45	29998	0.934089	g2
1304	431.19	4.18	14827.3	0.683206	g1	g2
1304	433.15	42.96	152559	1	g2
1304	449.06	0.16	579.15	0.0326072	g1	g2
1304	463.21	34.75	123396	0.999998	g1	g2
1304	619.31	35.91	127532	0.999999	g1
1304	646.43	2.23	7930.71	0.41916	g1
1304	660.39	25.74	91401.4	0.999932	g2
1304	667.33	100	355101	1	g2
1304	864.44	32.46	115278	0.999995	g1	g2
1304	894.45	62.02	220225	1	g2
1304_463	227.05	27.19	379.35	0.999962	g1	g2
1304_463	259.1	100	1395.21	1	g1	g2
1304_660	415.16	16.11	28672.7	0.996822	g2
1304_660	433.19	100	178007	1	g2
1304_660	472.21	2.09	3717.8	0.395003	g2
1304_667	227.22	11.31	503.73	0.978511	g2
1304_667	258.95	100	4455.31	1	g2
1304_667	431.26	37.06	1651.21	0.999999	g2
1304_667	463.28	43.47	1936.76	1	g2
1304_864	211.03	14.11	503.73	0.992934	g1	g2
1304_864	258.9	25.92	925.53	0.999937	g1
1304_864	383.14	35.54	1269.34	0.999998g192316	g1
1304_864	401.16	55.32	1975.63	1	g1
1304_864	415.18	54.94	1961.95	1	g2
1304_864	449.5	49.7	1774.94	1	g1
1304_864	619.27	18.06	644.92	0.998542	g1
1304_864	637.38	100	3571.3	1	g1
1304_864	646.28	77.42	2765.03	1	g1
1304_864	676.04	19.5	696.55	0.999182	g1	g2
1304_894	258.98	25.34	4247.42	0.999921	g2
1304_894	454	15.34	2571.67	0.995685	g2
1304_894	463.25	100	16762.8	1	g2
1304_894	667.45	17.41	2918.67	0.998112	g2

## Sheet: B-Tetra-T2_Globo-H-Hexa_3_1
scoreResult
1	[g1,g2]	34.3868
2	[g1,g2,g3]	34.3843
3	[g1,g2,g4]	33.3868
4	[g1,g2,g3,g4]	33.3843
5	[g1,g3]	29.6969
6	[g1,g3,g4]	28.6969
7	[g2,g3,g4]	27.1106
8	[g2,g4]	24.5239
9	[g1]	22.7025
10	[g2,g3]	22.0864
MatchedPeaks
b-g-3-1	max	g1	g2
1304	401.12	3.38	12062.9	0.589562	g1
1304	431.12	4.75	16940.9	0.740125	g1	g2
1304	433.18	4.47	15927.5	0.713306	g2
1304	449.13	0.72	2552.6	0.142285	g1	g2
1304	463.15	23.1	82336.3	0.999806	g1	g2
1304	619.28	7.14	25448.1	0.891297	g1
1304	637.28	10.27	36600.2	0.967656	g1
1304	646.2	0.36	1281.99	0.0718239	g1
1304	667.3	17.34	61796.7	0.998058	g2
1304	676.28	6.55	23332.9	0.864146	g1	g2
1304	862.26	0.5	1774.58	0.0992652	g1	g2
1304	864.38	100	356366	1	g1	g2
1304	894.4	14.52	51731.9	0.994003	g2
1304_463	226.9	100	2784.44	1	g1	g2
1304_637	259.05	2.21	2830.64	0.414743	g1
1304_637	449.2	100	128278	1	g1
1304_667	245	41.97	1014.7	1	g2
1304_667	258.76	41.88	1012.37	1	g2
1304_667	431.43	21	507.74	0.999551	g2
1304_667	449.21	30.22	730.59	0.999989	g2
1304_667	463.22	62.86	1519.71	1	g2
1304_864	211.06	10.46	1041.85	0.970003	g1	g2
1304_864	241.04	15.59	1552.11	0.996085	g1
1304_864	258.83	30.41	3028.8	0.99999	g1
1304_864	268	25.55	2544.72	0.999927	g1	g2
1304_864	401.1	40.17	4000.65	1	g1
1304_864	419.17	21.78	2169.01	0.999671	g1
1304_864	421.83	13.06	1301.1	0.989307	g1
1304_864	431.12	74.79	7448.16	1	g1
1304_864	433.11	11.51	1146.54	0.980198	g2
1304_864	449.2	100	9958.71	1	g1
1304_864	458.24	25.32	2521.89	0.99992	g1
1304_864	619.41	48.89	4868.52	1	g1
1304_864	628.07	10.22	1017.6	0.966985	g1
1304_864	637.13	51.07	5085.48	1	g1
1304_864	646.29	71.07	7077.25	1	g1
1304_864	676.24	24.08	2397.9	0.999869	g1	g2
1304_864	678.16	20.38	2029.85	0.999424	g2
1304_894	259.01	56.45	2373.2	1	g2
1304_894	463.19	25.62	1077.37	0.999929	g2
1304_894	667.28	25.32	1064.4	0.99992	g2

## Sheet: LNDFH-I_LNDFH-II_1_1
scoreResult
1	[g1,g3]	22.9162
2	[g1,g2,g3]	22.1971
3	[g1,g2]	21.203
4	[g3]	18.307
5	[g2,g3]	17.5879
6	[g1]	15.2397
7	[g2]	14.3272
MatchedPeaks
L602-L603	max	g1	g3
1274	414.95	3.97	368916	0.660941	g1	g3
1274	423.98	0.63	58499.6	0.12532	g1	g3
1274	432.96	39.25	3.64553e+06	1	g1	g3
1274	441.99	0.49	45113.1	0.0968491	g1	g3
1274	448.96	12.5	1.16075e+06	0.986607	g3
1274	462.99	12.51	1.16145e+06	0.986648	g1
1274	628.13	0.25	23386.1	0.0503209	g1	g3
1274	637.14	100	9286951	1	g3
1274	660.17	8.19	760167	0.927061	g3
1274	834.33	18.9	1.75558e+06	0.99896	g1
1274	864.35	41.18	3824329	1	g1	g3
1274	1038.46	14.57	1.35298e+06	0.994126	g1	g3
1274	1086.45	0.24	22127.6	0.047617	g1	g3
1274_1038	432.96	29.09	139831	0.999982	g1	g3
1274_1038	448.95	14.55	69940.8	0.99408	g3
1274_1038	637.11	100	480723	1	g3
1274_433	210.77	51.1	6888.06	1	g1	g3
1274_433	226.81	20.94	2822.7	0.99954	g1	g3
1274_433	228.86	29.23	3940.64	0.999983	g1	g3
1274_433	244.84	100	13479.7	1	g1	g3
1274_448	227.12	75.34	1819.36	1	g3
1274_462.99	227.09	100	51313.4	1	g1
1274_637	226.74	5.09	4755.52	0.768774	g3
1274_637	432.94	87.03	81368.8	1	g3
1274_637	448.92	100	93490.8	1	g3
1274_834	244.88	3.65	3649.55	0.6236	g1
1274_834	432.95	100	99868.1	1	g1
1274_864	226.81	7.91	26301.7	0.918921	g1	g3
1274_864	462.98	100	332502	1	g1
1274_864	676.17	4.72	15688	0.736886	g1	g3

## Sheet: LNDFH-I_LNnDFH-II_1_1
scoreResult
1	[g1,g2]	16.5302
2	[g1,g3]	16.5302
3	[g1,g2,g3]	15.5302
4	[g3]	12.417
5	[g2]	12.3637
6	[g2,g3]	11.417
7	[g1]	10.5221
MatchedPeaks
L602-LNnDFH-II	max		g1	g3
1274	415.39	3.15	464864	0.557704	g1	g3
1274	424.36	0.27	39397.8	0.0532998	g1	g3
1274	431.45	0.11	16351.7	0.0221389	g3
1274	433.41	34.93	5.15885e+06	0.999998	g1	g3
1274	449.42	10.97	1.61964e+06	0.975417	g3
1274	454.46	0.14	20638.4	0.0279402	g3
1274	463.42	9.13	1.34889e+06	0.949492	g1
1274	472.47	0.1	15003.9	0.0203146	g3
1274	637.54	100	14769451	1	g3
1274	660.54	9.92	1464749	0.962842	g3
1274	834.63	18.74	2.76785e+06	0.99889	g1
1274	864.65	41.41	6116625	1	g1	g3
1274	1068.78	4.46	659327	0.712786	g1	g3
1274_433	211.28	6.32	4807.21	0.85211	g1	g3
1274_433	229.24	15.86	12062.6	0.996486	g1	g3
1274_433	245.28	100	76075.1	1	g1	g3
1274_449	226.94	100	23611.4	1	g3
1274_637	227.25	20.7	111888	0.9994g308420674	g3
1274_637	433.42	100	540620	1	g3
1274_637	449.42	65.61	354722	1	g3
1274_834	245.15	1.21	4086.34	0.236965	g1
1274_834	415.4	3.14	10614.4	0.556295	g1
1274_834	433.39	100	338335	1	g1
1274_834	646.58	1.95	6602.2	0.371598	g1
1274_864	227.2	1.21	2727.49	0.236466	g1	g3
1274_864	463.43	100	226322	1	g1

## Sheet: LNFP-I_LNFP-II_1_1
scoreResult
1	[g1,g2]	17.9452
2	[g2]	16.9453
3	[g1,g2,g3]	16.9452
4	[g2,g3]	15.9453
5	[g1,g3]	14.9568
6	[g1]	8.00974
7	[g3]	7.97659
MatchedPeaks
i-ii-1-1	max	g1	g2
1100	415.08	11.74	79236	0.98192	g2
1100	433.1	35.06	236589	0.999998	g2
1100	463.13	38.69	261040	1	g1	g2
1100	660.27	100	674776	1	g1	g2
1100	690.25	75.25	507757	1	g2
1100	864.4	31.68	213774	0.999994	g1	g2
1100	894.54	0.15	997.55	0.0295581	g1	g2
1100_433	210.9	27.44	629.67	0.999966	g2
1100_433	228.85	16.47	377.8	0.997246	g2
1100_433	244.89	100	2294.44	1	g2
1100_463	226.96	100	3076.72	1	g1	g2
1100_660	210.95	19.16	4729.19	0.999061	g1	g2
1100_660	228.95	11.81	2915.56	0.982402	g1	g2
1100_660	258.98	24.69	6095.7	0.999897	g1
1100_660	415.01	12.86	3175.63	0.988418	g2
1100_660	433.11	100	24685.8	1	g2
1100_660	472.08	18.61	4593.93	0.998831	g1	g2
1100_690	226.88	25.26	10943	0.999918	g2
1100_690	240.95	10.3	4460.51	0.967992	g2
1100_690	463.07	100	43318.7	1	g2
1100_864	463.08	100	63670.7	1	g1

## Sheet: LNFP-I_LNFP-II_1_3
scoreResult
1	[g1,g2]	14.6429
2	[g1,g2,g3]	13.6429
3	[g2]	12.6574
4	[g2,g3]	11.6574
5	[g1,g3]	11.6512
6	[g1]	6.95424
7	[g3]	5.69694
MatchedPeaks
i-ii-1-3	max	g1	g2
1100	415.12	4.57	15895.9	0.723336	g2
1100	433.11	13.16	45727.7	0.989685	g2
1100	463.14	47.75	165968	1	g1	g2
1100	660.29	100	347600	1	g1	g2
1100	690.3	34.69	120597	0.999998	g2
1100	864.41	70	243305	1	g1	g2
1100_433	228.96	34.14	1522.05	0.999998	g2
1100_433	244.95	37.84	1686.95	0.999999	g2
1100_463	226.91	100	44283.2	1	g1	g2
1100_660	226.98	13.7	2266.31	0.991688	g2
1100_660	228.8	10.36	1714.36	0.968798	g1	g2
1100_660	258.96	100	16545.1	1	g1
1100_660	433.11	36.49	6036.98	0.999999	g2
1100_660	441.92	12.29	2033.24	0.985445	g1
1100_690	226.91	12.04	9055.56	0.983928	g2
1100_690	463.06	100	75216	1	g2
1100_864	463.05	100	21564	1	g1

## Sheet: LNH_pLNH_1_1
scoreResult
1	[g1,g2]	20.4684
2	[g1]	15.4684
3	[g2]	12.9457
MatchedPeaks
l-p-1-1	max	g1	g2
1375	449.1	50.39	392066	1	g2
1375	463.13	13.54	105310	0.991136	g1
1375	472.14	11.28	87772.4	0.978301	g1
1375	486.14	100	777995	1	g1	g2
1375	676.25	9.95	77377.7	0.963253	g1	g2
1375	699.29	3.14	24404.6	0.55624	g1
1375	912.4	87.36	679632	1	g1	g2
1375	935.48	2.29	17804.8	0.428215	g1
1375	1139.55	24.53	190869	0.999891	g1	g2
1375	1157.56	0.29	2287.65	0.0587412	g1	g2
1375_1139	449.1	100	26096.9	1	g2
1375_1139	486.14	94.36	24623.9	1	g1	g2
1375_1139	699.25	3.89	1015.94	0.651894	g1
1375_1139	912.49	8.29	2162.58	0.929858	g1	g2
1375_449	212.97	40.26	1126.38	1	g2
1375_449	259.07	54.53	1525.66	1	g2
1375_463	226.99	100	7811.22	1	g1
1375_472	227.01	94.87	58317.3	1	g1
1375_472	245	43.87	26967.1	1	g1
1375_472	268.05	100	61470.7	1	g1
1375_486	258.96	100	28024.6	1	g1	g2
1375_912	258.94	14.48	15086.5	0.993921	g1	g2
1375_912	449.11	95.48	99464.1	1	g2
1375_912	463.13	7.85	8175.92	0.91698	g1
1375_912	486.16	100	104171	1	g2

## Sheet: LNH_pLNH_1_3
scoreResult
1	[g1,g2]	29.6574
2	[g1]	24.6447
3	[g2]	13.085
MatchedPeaks
l-p-1-3	max	g1	g2
1375	431.13	0.11	1389.33	0.0228127	g2
1375	449.07	57.62	701696	1	g2
1375	463.08	44.93	547206	1	g1
1375	472.09	46.26	563365	1	g1
1375	486.11	100	1.21782e+06	1	g1	g2
1375	676.2	6.42	78171.2	0.85749	g1	g2
1375	694.23	1.1	13339.6	0.215633	g1	g2
1375	699.24	10.89	132613	0.974659	g1
1375	708.24	0.33	4073.27	0.0667946	g1
1375	912.34	89.18	1086001	1	g1	g2
1375	935.37	10.81	131639	0.973846	g1
1375	1139.48	21.74	264727	0.999665	g1	g2
1375_1139	449.06	68.16	15029.5	1	g2
1375_1139	463.05	8.67	1911.05	0.939456	g1
1375_1139	486.09	100	22049.8	1	g1	g2
1375_1139	676.16	30.08	6632.33	0.999988	g1	g2
1375_1139	699.18	1.55	341.06	0.299846	g1
1375_449	212.9	13.21	486.71	0.989912	g2
1375_449	258.96	100	3684.01	1	g2
1375_472	226.97	89.16	7110.43	1	g1
1375_472	244.97	15.46	1233.31	0.995892	g1
1375_472	268.02	100	7975	1	g1
1375_486	258.98	100	8145.72	1	g1	g2
1375_699	249.99	26.91	9396.7	0.999958	g1
1375_699	268.04	34.68	12109.3	0.999998	g1
1375_699	454.13	23.7	8273.68	0.999847	g1
1375_699	472.16	100	34915	1	g1
1375_912	258.95	20.53	6742.92	0.999458	g1	g2
1375_912	449.11	70.46	23140.8	1	g2
1375_912	463.06	14.24	4677.24	0.993308	g1
1375_912	472.07	29.7	9753.55	0.999986	g1
1375_912	486.14	100	32842.4	1	g2
1375_935	226.98	1.71	1815.19	0.330109	g1
1375_935	472.16	100	105857	1	g1
1375_935	486.19	30.03	31788.2	0.999988	g1
1375_935	699.36	18.48	19566.9	0.998771	g1

## Sheet: LNH_pLNH_3_1
scoreResult
1	[g1,g2]	16.6728
2	[g2]	16.2189
3	[g1]	9.67287
MatchedPeaks
l-p-3-1	max	g1	g2
1375	449.07	63.37	559409	1	g2
1375	463.12	3.27	28828	0.573801	g1
1375	472.1	4.37	38613.8	0.703853	g1
1375	486.12	100	882708	1	g1	g2
1375	676.22	10.48	92525.1	0.970241	g1	g2
1375	694.25	1.36	11974.8	0.264852	g1	g2
1375	699.2	0.18	1595.62	0.0361372	g1
1375	912.35	75.08	662758	1	g1	g2
1375	935.38	0.71	6224.92	0.140114	g1
1375	1139.51	27.35	241413	0.999965	g1	g2
1375_1139	449.05	53.18	36793.1	1	g2
1375_1139	486.08	100	69189.4	1	g1	g2
1375_1139	676.2	13.48	9323.98	0.990921	g1	g2
1375_449	212.86	55.66	1650.05	1	g2
1375_449	258.97	100	2964.76	1	g2
1375_486	240.98	34.64	2161.5	0.999998	g1	g2
1375_486	258.96	100	6240.59	1	g1	g2
1375_486	267.97	14.13	881.53	0.992992	g1	g2
1375_676	449.06	39.6	6417.81	1	g2
1375_676	486.13	24.45	3962.88	0.999887	g2
1375_912	449.07	100	38183.7	1	g2
1375_912	486.12	86.87	33170.9	1	g2

[truncated: 12 more sheets: LNnFP-I_LNFP-II_1_1, B-Hexa-T2, Globo-H-Hexa, LNDFH-I, LNDFH-II, LNFP-I, LNFP-II, LNFP-III, LNH, LNnDFH-II, LNnFP-I, pLNH]
